# Supplementary material for: Bis[benzyl N′-(3-phenyl­prop-2-enyl­idene)hydrazinecarbodithio­ato-κ2 N′,S]copper(II)
Source: Acta Crystallogr Sect E Struct Rep Online. 2008 Jan 25;64(Pt 2):m416–7. doi: 10.1107/S1600536808002262 (PMC2960465; doi:10.1107/S1600536808002262)
Supplement: Supplementary file 2 [file e-64-0m416-Isup2.hkl]

# 
# h,k,l, Fc-squared, Fo-squared, sigma(Fo-squared) and status flag 
# 
data_I
_shelx_title ' taraf1_0m in Pbcn  (100K)' 
_shelx_refln_list_code          4 
_shelx_F_calc_maximum      394.45 
_exptl_crystal_F_000      1420.00 
_reflns_d_resolution_high  0.6196 
 
loop_ 
 _symmetry_equiv_pos_as_xyz 
 'x, y, z' 
 '-x+1/2, -y+1/2, z+1/2' 
 '-x, y, -z+1/2' 
 'x+1/2, -y+1/2, -z' 
 '-x, -y, -z' 
 'x-1/2, y-1/2, -z-1/2' 
 'x, -y, z-1/2' 
 '-x-1/2, y-1/2, z' 
 
_cell_length_a    36.1410 
_cell_length_b     9.9372 
_cell_length_c     8.7598 
_cell_angle_alpha  90.000 
_cell_angle_beta   90.000 
_cell_angle_gamma  90.000 
 
_shelx_F_squared_multiplier     1.000 
 
loop_ 
 _refln_index_h 
 _refln_index_k 
 _refln_index_l 
 _refln_F_squared_calc 
 _refln_F_squared_meas 
 _refln_F_squared_sigma 
 _refln_observed_status 
   4   0   0     1098.61     1289.20     24.93 o 
   6   0   0      224.97      177.73      8.94 o 
   8   0   0    26522.36    24878.01    394.72 o 
  10   0   0     5828.40     5401.19    124.41 o 
  12   0   0      129.35      133.75      9.16 o 
  14   0   0    12855.50    12481.36    361.06 o 
  16   0   0    43923.95    42399.17    673.21 o 
  18   0   0      111.18      134.50     14.59 o 
  20   0   0     7366.32     7503.44     95.90 o 
  22   0   0     3580.29     3350.11     43.93 o 
  24   0   0     2130.73     2005.66     50.99 o 
  26   0   0      214.59      208.77     16.41 o 
  28   0   0       93.37       47.26      9.89 o 
  30   0   0     2627.74     3001.20     57.24 o 
  32   0   0     8994.84     9227.89    130.66 o 
  34   0   0     6363.05     6105.73     93.00 o 
  36   0   0     3077.77     2902.02     88.15 o 
  38   0   0     9142.59     8948.72    177.83 o 
  40   0   0     2391.87     2504.92     57.27 o 
  42   0   0       53.67       83.18     24.85 o 
  44   0   0      324.47      330.69     35.12 o 
  46   0   0      162.48      168.84     25.63 o 
  48   0   0     3528.89     3781.29    150.16 o 
  50   0   0      739.15      774.54     51.24 o 
  52   0   0       57.95      115.40     69.83 o 
  54   0   0      147.07      108.03     30.14 o 
  56   0   0      700.83      679.05    108.26 o 
  58   0   0      438.34      568.43    102.73 o 
   1   1   0    30005.14    31089.07    334.41 o 
   3   1   0     8326.40     8825.68     81.73 o 
   5   1   0    11575.31    12005.23    110.76 o 
   7   1   0      415.43      393.53      7.29 o 
   9   1   0     1335.54     1279.68     18.56 o 
  11   1   0      203.01      154.91      6.14 o 
  13   1   0      491.68      560.45     11.21 o 
  15   1   0    52913.96    50503.98    480.66 o 
  17   1   0    56668.49    56094.42    484.99 o 
  19   1   0     1094.40     1046.62     25.96 o 
  21   1   0     1067.24     1049.80     14.40 o 
  23   1   0     1980.57     1971.19     24.32 o 
  25   1   0     1491.37     1448.22     18.00 o 
  27   1   0      107.28      114.35      6.42 o 
  29   1   0      218.87       88.40      6.52 o 
  31   1   0     7915.50     7949.08     80.89 o 
  33   1   0     7735.45     7683.41     97.49 o 
  35   1   0     5147.24     5017.38     72.57 o 
  37   1   0     1104.58     1440.46     27.96 o 
  39   1   0     6421.59     6516.14     81.16 o 
  41   1   0     1137.32     1215.45     28.77 o 
  43   1   0      599.69      645.23     22.48 o 
  45   1   0      616.01      702.32     26.04 o 
  47   1   0     2108.46     2102.27     48.14 o 
  49   1   0      987.06      935.26     42.77 o 
  51   1   0      707.15      724.02     35.16 o 
  53   1   0     1141.82     1199.03    112.67 o 
  55   1   0     3234.83     3553.64    104.18 o 
  57   1   0      445.85      471.50     42.40 o 
   0   2   0       70.59      106.68      4.32 o 
   2   2   0     4195.82     4345.70     38.45 o 
   4   2   0     2340.44     2234.63     22.99 o 
   6   2   0     5020.46     4538.30     44.62 o 
   8   2   0     1300.33     1288.97     16.24 o 
  10   2   0       87.43      102.83      4.92 o 
  12   2   0      107.25       89.32      5.57 o 
  14   2   0     4981.42     4979.29     53.05 o 
  16   2   0    16255.62    15162.63    145.58 o 
  18   2   0    16345.43    15910.45    145.65 o 
  20   2   0     3171.77     3248.39     36.13 o 
  22   2   0    15959.77    15668.70    122.30 o 
  24   2   0     2592.84     2622.27     26.85 o 
  26   2   0      144.01      125.64      6.33 o 
  28   2   0     8822.13     7662.39     67.82 o 
  30   2   0     3866.69     3596.13     38.70 o 
  32   2   0     2213.60     2345.02     30.75 o 
  34   2   0      483.51      639.41     15.80 o 
  36   2   0      998.80     1050.92     22.94 o 
  38   2   0     2541.41     2541.78     44.56 o 
  40   2   0     1202.67     1162.24     29.11 o 
  42   2   0       10.18        3.30     10.22 o 
  44   2   0      806.16      800.92     31.06 o 
  46   2   0       56.76       58.24     14.62 o 
  48   2   0       11.94       18.93     16.86 o 
  50   2   0     2106.31     2231.66     61.54 o 
  52   2   0     2902.64     3263.02     78.43 o 
  54   2   0      943.47     1002.52     42.82 o 
  56   2   0      798.53      766.27     51.18 o 
   1   3   0     3471.26     3439.64     31.72 o 
   3   3   0    11448.21    11505.01    106.43 o 
   5   3   0     6444.83     6470.80     62.06 o 
   7   3   0     6220.75     6070.31     56.87 o 
   9   3   0     1772.37     1768.35     21.29 o 
  11   3   0     3071.41     3200.49     35.35 o 
  13   3   0      842.83      854.79     14.48 o 
  15   3   0      341.36      339.15     11.26 o 
  17   3   0     5674.20     4982.91     54.86 o 
  19   3   0    11873.51    11745.64    117.60 o 
  21   3   0     1655.77     1651.30     22.43 o 
  23   3   0     1199.11     1063.11     16.06 o 
  25   3   0      816.60      772.72     13.84 o 
  27   3   0      982.87      954.63     18.69 o 
  29   3   0     1532.23     1320.66     20.92 o 
  31   3   0      774.56      734.43     16.88 o 
  33   3   0      468.78      530.89     21.00 o 
  35   3   0     3569.38     3376.67     45.36 o 
  37   3   0      831.17      750.19     23.18 o 
  39   3   0       24.28        2.71     11.47 o 
  41   3   0      314.01      302.99     20.55 o 
  43   3   0     1034.18     1057.43     53.46 o 
  45   3   0      417.15      404.63     43.11 o 
  47   3   0        0.01        6.18     15.18 o 
  49   3   0      329.51      374.15     25.33 o 
  51   3   0        7.94      -14.46     15.54 o 
  53   3   0      108.13       95.63     22.75 o 
  55   3   0      218.94      217.22     32.46 o 
  57   3   0       72.75       80.98     22.90 o 
   0   4   0     4744.34     4451.51     57.29 o 
   2   4   0      362.75      337.22      7.32 o 
   4   4   0      981.13      969.26     13.12 o 
   6   4   0     3086.22     2875.49     29.59 o 
   8   4   0     3345.61     2861.34     31.27 o 
  10   4   0     5851.33     5461.14     55.51 o 
  12   4   0     3800.18     4240.54     43.77 o 
  14   4   0       31.34       29.95      4.41 o 
  16   4   0      483.95      505.05     11.84 o 
  18   4   0     1356.37     1338.90     19.94 o 
  20   4   0     5310.55     4600.81     47.85 o 
  22   4   0     2784.93     2892.85     30.28 o 
  24   4   0    22546.52    21812.13    187.81 o 
  26   4   0    14646.22    14309.94    132.42 o 
  28   4   0      470.92      369.81     12.46 o 
  30   4   0       15.67       24.74      7.41 o 
  32   4   0      344.93      408.74     15.09 o 
  34   4   0     1832.17     1802.41     34.74 o 
  36   4   0     1818.09     1784.86     33.79 o 
  38   4   0      472.68      435.70     31.12 o 
  40   4   0     1289.01     1282.14     33.96 o 
  42   4   0      552.84      577.88     29.35 o 
  44   4   0       86.82       61.39     17.00 o 
  46   4   0     2735.73     2916.40     83.24 o 
  48   4   0      465.32      427.48     28.91 o 
  50   4   0      267.59      288.38     28.04 o 
  52   4   0     1116.71     1238.24     65.45 o 
  54   4   0       75.56       66.77     19.94 o 
  56   4   0      136.87       97.21     39.77 o 
   1   5   0     1553.55     1620.56     17.10 o 
   3   5   0      456.67      363.61     10.24 o 
   5   5   0       27.53       39.91      3.63 o 
   7   5   0    40205.02    41230.17    358.62 o 
   9   5   0    60208.15    61492.20    532.25 o 
  11   5   0     7341.27     7575.87     75.48 o 
  13   5   0       13.27       16.54      4.01 o 
  15   5   0     8659.23     8973.77     82.06 o 
  17   5   0       54.23       33.34      4.94 o 
  19   5   0      347.55      320.26      9.89 o 
  21   5   0       10.49       19.98      5.75 o 
  23   5   0     9908.61    10052.46     96.46 o 
  25   5   0     8750.73     8610.18     88.70 o 
  27   5   0     3769.60     3840.66     49.93 o 
  29   5   0     2762.28     2861.02     43.61 o 
  31   5   0     4206.73     4111.86     55.46 o 
  33   5   0      164.15      114.50     11.76 o 
  35   5   0      602.46      603.03     20.58 o 
  37   5   0      364.80      354.65     17.53 o 
  39   5   0     3614.04     3505.89     57.17 o 
  41   5   0     2768.95     2807.99     70.07 o 
  43   5   0       90.52      116.59     20.15 o 
  45   5   0       20.67        2.81     16.73 o 
  47   5   0     1231.86     1146.06     43.20 o 
  49   5   0      258.55      291.60     26.94 o 
  51   5   0      111.98       98.26     24.14 o 
  53   5   0      144.06      149.33     38.33 o 
  55   5   0      540.07      555.66     41.22 o 
   0   6   0     8182.76     7858.88    109.54 o 
   2   6   0       14.79       11.49      3.48 o 
   4   6   0     1972.52     2296.28     23.99 o 
   6   6   0     6297.20     6036.47     50.60 o 
   8   6   0    21745.26    21191.47    156.65 o 
  10   6   0    11218.76    11600.20     89.63 o 
  12   6   0     2048.30     2278.83     23.67 o 
  14   6   0     4168.62     4599.77     42.25 o 
  16   6   0     2725.88     2872.20     34.42 o 
  18   6   0       59.34       72.74      8.72 o 
  20   6   0       27.65       25.98      7.24 o 
  22   6   0      174.00      234.06     13.60 o 
  24   6   0    23115.53    23204.74    249.79 o 
  26   6   0     9953.16    10030.97    123.35 o 
  28   6   0      706.22      727.76     26.59 o 
  30   6   0     1446.65     1467.44     31.22 o 
  32   6   0     1796.97     1835.39     44.71 o 
  34   6   0       19.59       14.69      9.82 o 
  36   6   0      111.69       79.88     12.73 o 
  38   6   0      452.85      438.73     19.82 o 
  40   6   0     2895.98     3009.82     53.71 o 
  42   6   0     1030.77      997.70     33.36 o 
  44   6   0      288.02      236.80     24.82 o 
  46   6   0     2438.33     2575.43     65.23 o 
  48   6   0     2062.22     2229.55     61.49 o 
  50   6   0       10.28      -16.57     19.51 o 
  52   6   0       38.49       47.33     22.85 o 
  54   6   0       13.74        5.56     21.84 o 
   1   7   0     3041.89     3116.68     30.10 o 
   3   7   0       57.03       54.61      4.19 o 
   5   7   0     1853.22     1995.48     25.05 o 
   7   7   0     5899.10     5538.23     55.67 o 
   9   7   0    10545.47    10360.22     96.31 o 
  11   7   0     2144.79     2111.58     28.76 o 
  13   7   0     1767.71     1837.46     25.95 o 
  15   7   0     2396.32     2205.99     33.99 o 
  17   7   0      582.56      678.39     20.08 o 
  19   7   0     1115.99      950.61     28.95 o 
  21   7   0     2474.12     2524.38     55.71 o 
  23   7   0     3880.67     3820.24     75.11 o 
  25   7   0     5353.87     5478.07     86.58 o 
  27   7   0      371.62      422.71     19.78 o 
  29   7   0     3491.45     3571.28     57.68 o 
  31   7   0     4123.43     4237.14     82.66 o 
  33   7   0      433.92      417.00     19.84 o 
  35   7   0      118.10       77.91     12.48 o 
  37   7   0       60.80       37.47     12.24 o 
  39   7   0      370.37      345.41     19.54 o 
  41   7   0     3684.43     3959.53     77.97 o 
  43   7   0     2091.82     2192.48     49.95 o 
  45   7   0     2425.37     2488.70     65.00 o 
  47   7   0     1519.40     1509.46    103.13 o 
  49   7   0     1295.85     1344.73     76.00 o 
  51   7   0      344.63      317.49     32.83 o 
   0   8   0      242.09      180.72     18.91 o 
   2   8   0      310.22      342.34     14.20 o 
   4   8   0     2460.48     2535.01     40.60 o 
   6   8   0    12878.88    13035.77    142.32 o 
   8   8   0     4916.35     4858.22     65.93 o 
  10   8   0     6111.07     6044.58     90.05 o 
  12   8   0     1392.53     1499.36     32.55 o 
  14   8   0      298.85      266.07     15.78 o 
  16   8   0      234.88      216.01     17.31 o 
  18   8   0       24.23       22.22     11.40 o 
  20   8   0       44.60       15.07     11.57 o 
  22   8   0      245.21      240.46     20.89 o 
  24   8   0      266.19      209.94     20.91 o 
  26   8   0     4948.42     4820.31     92.87 o 
  28   8   0     2753.45     2779.61     51.72 o 
  30   8   0     1214.67     1206.78     38.78 o 
  32   8   0      562.80      562.34     25.67 o 
  34   8   0      685.64      608.16     24.28 o 
  36   8   0       66.66       67.98     14.46 o 
  38   8   0       79.59       98.72     14.97 o 
  40   8   0      638.60      617.29     30.73 o 
  42   8   0     1188.00     1230.80     38.67 o 
  44   8   0      783.55      755.93     32.80 o 
  46   8   0      435.17      447.06     35.52 o 
  48   8   0      155.96      111.32     25.19 o 
  50   8   0        5.26        5.39     22.75 o 
   1   9   0        1.24       11.11     10.07 o 
   3   9   0      293.54      250.34     16.32 o 
   5   9   0     2182.29     2100.26     53.32 o 
   7   9   0     1281.61     1268.42     49.34 o 
   9   9   0     2766.25     2689.92     51.26 o 
  11   9   0     3150.17     3062.90     56.61 o 
  13   9   0      221.14      233.56     21.60 o 
  15   9   0     2148.74     1991.49     41.19 o 
  17   9   0      798.71      646.54     28.01 o 
  19   9   0      213.39      177.44     18.43 o 
  21   9   0     2130.82     1968.64     61.55 o 
  23   9   0      148.96      127.39     19.19 o 
  25   9   0     1064.79     1109.49     41.19 o 
  27   9   0     1909.26     1956.29    108.74 o 
  29   9   0      473.20      508.42     31.42 o 
  31   9   0      225.39      220.57     20.47 o 
  33   9   0      418.57      456.79     26.58 o 
  35   9   0       88.91       67.13     16.91 o 
  37   9   0        3.65        5.31     13.89 o 
  39   9   0       59.64       56.48     15.87 o 
  41   9   0       36.35       45.70     16.15 o 
  43   9   0     1211.50     1348.08     48.31 o 
  45   9   0      494.48      506.13     29.94 o 
  47   9   0        0.53       -7.04     19.89 o 
   0  10   0    19735.98    19677.89    357.79 o 
   2  10   0     5450.43     5477.85     87.12 o 
   4  10   0     2002.96     1946.18     61.27 o 
   6  10   0       39.93       22.76     16.00 o 
   8  10   0      224.08      182.73     25.71 o 
  10  10   0     1342.82     1313.60     35.81 o 
  12  10   0      356.89      363.89     27.24 o 
  14  10   0      680.15      615.66     24.67 o 
  16  10   0     1550.42     1490.22     37.21 o 
  18  10   0       18.37       26.26     14.34 o 
  20  10   0       65.03       28.68     14.33 o 
  22  10   0       12.73       -2.61     15.19 o 
  24  10   0      120.86       96.26     20.10 o 
  26  10   0      654.44      626.23     35.01 o 
  28  10   0      388.42      416.92     37.54 o 
  30  10   0       39.59       68.14     18.38 o 
  32  10   0     1076.01     1039.40     43.59 o 
  34  10   0      135.45      110.32     34.92 o 
  36  10   0      364.95      420.98     27.50 o 
  38  10   0      280.63      297.39     30.24 o 
  40  10   0      182.85      162.52     19.69 o 
  42  10   0      146.80      124.38     22.67 o 
  44  10   0      288.80      303.89     29.32 o 
   1  11   0     3919.33     3950.38     71.32 o 
   3  11   0      299.71      258.14     22.84 o 
   5  11   0       87.11       70.13     14.80 o 
   7  11   0      194.22      164.95     25.01 o 
   9  11   0      139.93      148.30     17.29 o 
  11  11   0        2.13        3.08     12.93 o 
  13  11   0       83.29       45.80     13.57 o 
  15  11   0     2894.84     2802.55     55.26 o 
  17  11   0     3002.85     3045.06     66.40 o 
  19  11   0      351.76      300.41     31.15 o 
  21  11   0       55.40       14.09     16.22 o 
  23  11   0      553.86      551.32     34.20 o 
  25  11   0      115.99      102.40     21.66 o 
  27  11   0        1.56       -5.16     18.48 o 
  29  11   0       59.61       52.07     24.11 o 
  31  11   0      135.93      125.12     22.02 o 
  33  11   0     1289.65     1416.10     52.02 o 
  35  11   0      181.01      140.11     22.31 o 
  37  11   0      178.02      149.03     23.42 o 
  39  11   0      460.46      525.46     33.60 o 
  41  11   0       45.06       12.50     17.30 o 
   0  12   0      108.22      115.64     29.50 o 
   2  12   0       68.00       52.35     15.46 o 
   4  12   0       25.40        6.81     14.04 o 
   6  12   0      478.68      427.72     25.27 o 
   8  12   0       54.07       48.76     16.11 o 
  10  12   0      950.68      978.30     35.26 o 
  12  12   0       14.03       -9.59     13.66 o 
  14  12   0      879.47      831.50     37.08 o 
  16  12   0     3423.84     3526.35     66.72 o 
  18  12   0     2171.16     2217.25     60.68 o 
  20  12   0      693.32      726.10     36.39 o 
  22  12   0      956.15      902.39     65.16 o 
  24  12   0     1103.72     1101.85     47.42 o 
  26  12   0       29.58       29.90     21.27 o 
  28  12   0       16.34       11.29     21.02 o 
  30  12   0      552.30      460.30     36.76 o 
  32  12   0     1884.16     1915.16     61.41 o 
  34  12   0      163.03      126.67     26.60 o 
  36  12   0       27.25        9.35     24.68 o 
  38  12   0      563.60      513.42     33.85 o 
   1  13   0     1402.50     1421.76     43.48 o 
   3  13   0     1377.61     1462.11     43.74 o 
   5  13   0      731.16      730.41     32.47 o 
   7  13   0      128.00       79.15     23.42 o 
   9  13   0        9.50       16.22     16.36 o 
  11  13   0      191.67      169.81     20.40 o 
  13  13   0      328.03      332.06     26.89 o 
  15  13   0      485.26      543.33     28.87 o 
  17  13   0     1235.65     1253.64     57.45 o 
  19  13   0     1408.41     1419.95     49.42 o 
  21  13   0      874.64      788.97     56.91 o 
  23  13   0      294.47      258.36     48.59 o 
  25  13   0      796.21      841.62     45.11 o 
  27  13   0       14.96      -13.66     20.83 o 
  29  13   0        6.55      -34.78     20.02 o 
  31  13   0      271.56      204.00     27.14 o 
  33  13   0      794.67      720.97     43.36 o 
   0  14   0     1232.77     1231.37     61.62 o 
   2  14   0     1572.45     1585.53     47.73 o 
   4  14   0      536.27      538.54     31.53 o 
   6  14   0      390.60      402.33     31.31 o 
   8  14   0      457.20      437.93     29.29 o 
  10  14   0       55.46       -4.97     19.44 o 
  12  14   0       84.59       71.18     18.95 o 
  14  14   0      353.70      329.97     26.07 o 
  16  14   0      505.66      493.75     36.71 o 
  18  14   0      504.59      417.23     33.03 o 
  20  14   0     1046.43     1094.96     46.61 o 
  22  14   0        3.59       15.65     22.01 o 
  24  14   0      498.65      552.51     40.53 o 
  26  14   0       17.50        5.35     23.92 o 
  28  14   0      366.54      308.94     46.68 o 
   1  15   0       73.84       73.43     21.40 o 
   3  15   0      307.35      331.14     28.18 o 
   5  15   0      219.76      214.09     25.31 o 
   7  15   0       78.32       76.47     21.10 o 
   9  15   0      144.19      196.24     23.52 o 
  11  15   0       72.06       47.71     19.65 o 
  13  15   0      165.67       97.41     21.76 o 
  15  15   0      148.46      116.42     25.55 o 
  17  15   0       63.69       23.65     22.49 o 
  19  15   0      673.41      745.69     67.93 o 
   0  16   0        1.19      -11.15     27.25 o 
   2  16   0        0.99      -29.97     18.96 o 
   4  16   0       69.92      113.25     24.09 o 
   1   1   1     5100.67     5256.83     89.01 o 
   2   1   1     5491.26     5238.55     63.60 o 
   3   1   1     5541.97     5679.36     48.31 o 
   4   1   1     5245.86     4989.87     40.12 o 
   5   1   1     2193.75     2291.65     19.40 o 
   6   1   1     4451.59     4473.83     35.82 o 
   7   1   1      707.65      695.70      8.10 o 
   8   1   1      218.27      139.74      3.67 o 
   9   1   1     8938.61     8821.61     67.11 o 
  10   1   1        7.89       -3.57      1.79 o 
  11   1   1      119.42      121.33      3.88 o 
  12   1   1        2.95        0.25      1.80 o 
  13   1   1      444.58      511.20      8.07 o 
  14   1   1     2324.37     2328.69     21.06 o 
  15   1   1    15440.39    15389.52    107.56 o 
  16   1   1    10232.60    10415.66     95.89 o 
  17   1   1     3481.33     3628.40     30.36 o 
  18   1   1     7359.70     7823.79     57.80 o 
  19   1   1      878.77      952.83     13.02 o 
  20   1   1      506.53      503.74     12.77 o 
  21   1   1      698.36      701.03      9.75 o 
  22   1   1       97.40      125.48      4.05 o 
  23   1   1     2752.08     2605.98     18.78 o 
  24   1   1     1269.55     1186.30     10.83 o 
  25   1   1      874.48      827.80      9.64 o 
  26   1   1        6.92       17.17      2.97 o 
  27   1   1       67.95       47.76      3.53 o 
  28   1   1      349.06      375.28      7.35 o 
  29   1   1     1468.46     1551.51     15.50 o 
  30   1   1       88.70      149.21      5.76 o 
  31   1   1     2222.71     2215.05     21.53 o 
  32   1   1        9.95       68.80      5.34 o 
  33   1   1     2536.27     2250.33     27.63 o 
  34   1   1      837.46      748.58     16.56 o 
  35   1   1       55.08       76.06      6.25 o 
  36   1   1       42.38       29.88      5.91 o 
  37   1   1       91.37       91.37      6.88 o 
  38   1   1       68.80       76.25      8.58 o 
  39   1   1     1444.62     1442.74     20.83 o 
  40   1   1       11.53       40.32      6.79 o 
  41   1   1      905.86      883.44     16.57 o 
  42   1   1       69.17      121.24      8.84 o 
  43   1   1        9.53       23.88      7.62 o 
  44   1   1      109.87      135.03      9.67 o 
  45   1   1       36.48       33.19      8.27 o 
  46   1   1       99.48      116.36     10.50 o 
  47   1   1      476.18      445.05     17.59 o 
  48   1   1      226.36      276.39     14.44 o 
  49   1   1      581.77      604.54     21.41 o 
  50   1   1      118.34      138.04     14.04 o 
  51   1   1        8.82        7.95     12.09 o 
  52   1   1       42.51       41.05     13.34 o 
  53   1   1      192.67      196.45     18.28 o 
  54   1   1       13.84       27.95     15.45 o 
  55   1   1       23.31       49.60     18.47 o 
  56   1   1        9.36      -16.31     20.89 o 
  57   1   1       62.89       39.65     23.10 o 
  58   1   1       68.53       84.52     25.49 o 
   0   2   1   110220.70   110869.86   1031.28 o 
   1   2   1    46646.35    47085.38    311.65 o 
   2   2   1    26171.21    27060.85    199.73 o 
   3   2   1     3755.00     3608.64     30.45 o 
   4   2   1     4220.92     4012.04     31.63 o 
   5   2   1     3151.92     3161.93     25.58 o 
   6   2   1     5701.93     5734.03     41.95 o 
   7   2   1        0.44       -0.55      1.65 o 
   8   2   1    17365.23    17305.77    115.52 o 
   9   2   1     2364.23     2291.11     18.71 o 
  10   2   1     1722.65     1655.99     14.89 o 
  11   2   1      258.38      244.54      5.03 o 
  12   2   1     3371.42     3547.51     28.17 o 
  13   2   1       20.93        7.18      2.51 o 
  14   2   1     7216.80     7117.06     51.34 o 
  15   2   1     1987.21     1883.09     19.98 o 
  16   2   1     7062.38     6532.05     46.86 o 
  17   2   1     2847.11     3074.83     26.94 o 
  18   2   1      970.72      904.08     14.51 o 
  19   2   1      959.48     1024.62     12.91 o 
  20   2   1       74.57       35.30      3.09 o 
  21   2   1     1283.60     1099.74     11.15 o 
  22   2   1     3038.64     3073.13     24.71 o 
  23   2   1      218.13      234.56      6.53 o 
  24   2   1    14992.92    13895.92     76.47 o 
  25   2   1      292.40      331.74     12.30 o 
  26   2   1     3494.75     3510.68     24.40 o 
  27   2   1       13.16       33.43      3.77 o 
  28   2   1      161.22      213.76      6.44 o 
  29   2   1      177.27      161.95      5.81 o 
  30   2   1     1130.63     1349.19     15.18 o 
  31   2   1      495.99      485.98      9.48 o 
  32   2   1     5312.01     5552.31     43.02 o 
  33   2   1      100.43      120.86      8.47 o 
  34   2   1      199.72      204.60      8.90 o 
  35   2   1        8.46       12.47      5.31 o 
  36   2   1       57.15       43.99      6.43 o 
  37   2   1      250.53      268.28     10.75 o 
  38   2   1     2758.85     2734.65     40.09 o 
  39   2   1        0.89       60.39      7.95 o 
  40   2   1     3022.14     3054.50     44.84 o 
  41   2   1       10.63       67.90      8.51 o 
  42   2   1      243.08      246.13     14.14 o 
  43   2   1       77.33       83.66      9.87 o 
  44   2   1      156.04      179.37     13.91 o 
  45   2   1      160.66      159.51     11.06 o 
  46   2   1     1134.71     1138.58     33.96 o 
  47   2   1       12.70       47.89      9.63 o 
  48   2   1     2941.19     3088.25     46.73 o 
  49   2   1      258.88      309.63     23.70 o 
  50   2   1      376.62      402.20     22.54 o 
  51   2   1      682.50      738.21     32.35 o 
  52   2   1      113.29      147.90     15.47 o 
  53   2   1       70.44       63.68     16.77 o 
  54   2   1      165.74      153.79     19.32 o 
  55   2   1        3.33       16.11     15.92 o 
  56   2   1      493.82      451.11     26.02 o 
  57   2   1       46.98       73.97     17.88 o 
   1   3   1     7194.17     6927.33     52.87 o 
   2   3   1      307.32      221.89      5.22 o 
   3   3   1     1595.23     1843.68     15.53 o 
   4   3   1      586.56      678.16      9.10 o 
   5   3   1      400.55      333.91      5.65 o 
   6   3   1     5926.13     6076.03     48.62 o 
   7   3   1    37745.46    37499.84    257.41 o 
   8   3   1      394.83      395.65      7.65 o 
   9   3   1    31166.96    30262.28    199.62 o 
  10   3   1      179.46      195.68      5.25 o 
  11   3   1     3322.39     3307.78     26.25 o 
  12   3   1     1109.49     1236.66     12.37 o 
  13   3   1     2833.85     2790.39     22.97 o 
  14   3   1     1836.55     1911.33     17.49 o 
  15   3   1    18554.94    18216.13    120.83 o 
  16   3   1      798.67      841.78     10.75 o 
  17   3   1    11673.92    11766.71     81.35 o 
  18   3   1      117.67      107.76      5.06 o 
  19   3   1       41.53       65.20      3.82 o 
  20   3   1      258.90      266.52      6.64 o 
  21   3   1      719.07      742.69      9.39 o 
  22   3   1      518.13      509.95      7.37 o 
  23   3   1    11312.79    11440.86     63.69 o 
  24   3   1      852.53      865.11     14.32 o 
  25   3   1     7137.96     7097.59     42.83 o 
  26   3   1       19.14       32.10      4.42 o 
  27   3   1     3700.39     3682.78     28.63 o 
  28   3   1      157.33      163.73      6.24 o 
  29   3   1     1669.85     1848.29     17.70 o 
  30   3   1     2092.39     1908.85     19.14 o 
  31   3   1     3970.16     4070.80     33.15 o 
  32   3   1      817.38      828.06     13.73 o 
  33   3   1     2538.85     2520.97     24.91 o 
  34   3   1      438.86      379.21     14.78 o 
  35   3   1      118.96      135.50      8.05 o 
  36   3   1       22.76       17.15      6.74 o 
  37   3   1      159.60      184.60     10.25 o 
  38   3   1      558.68      478.35     14.31 o 
  39   3   1     4396.84     4592.70     49.35 o 
  40   3   1      337.31      434.22     14.16 o 
  41   3   1     3293.56     3280.78     49.79 o 
  42   3   1      676.59      843.69     21.96 o 
  43   3   1       68.39       89.28     12.68 o 
  44   3   1        0.02       -0.81      9.76 o 
  45   3   1       76.79       62.22     11.91 o 
  46   3   1      355.52      351.40     18.17 o 
  47   3   1     2161.26     2133.85     38.61 o 
  48   3   1      178.11      234.64     14.47 o 
  49   3   1      737.95      711.47     24.43 o 
  50   3   1      371.89      384.64     18.08 o 
  51   3   1        5.84       22.65     11.17 o 
  52   3   1       37.80       43.71     12.85 o 
  53   3   1      672.75      661.26     27.12 o 
  54   3   1      279.06      327.47     21.09 o 
  55   3   1     2077.98     2178.99     53.67 o 
  56   3   1      292.95      416.16     26.24 o 
  57   3   1      175.55      167.41     21.05 o 
   0   4   1     3597.84     3356.91     35.31 o 
   1   4   1      127.84      160.92      3.79 o 
   2   4   1     4031.94     4187.09     31.02 o 
   3   4   1     2413.02     2589.29     22.05 o 
   4   4   1      154.21      168.88      4.31 o 
   5   4   1        9.76       18.77      2.77 o 
   6   4   1     8026.47     7996.52     61.82 o 
   7   4   1     1508.31     1612.67     15.76 o 
   8   4   1    16349.38    15844.96    111.85 o 
   9   4   1     1583.44     1820.74     20.60 o 
  10   4   1    11383.73    11417.56     76.45 o 
  11   4   1      387.59      365.01      6.08 o 
  12   4   1     3008.88     3292.25     24.79 o 
  13   4   1      640.10      680.79      8.82 o 
  14   4   1     5067.47     5130.33     38.26 o 
  15   4   1        2.98        2.02      2.52 o 
  16   4   1     6020.52     5938.08     44.20 o 
  17   4   1       10.33       19.00      2.94 o 
  18   4   1     3252.08     3248.99     24.50 o 
  19   4   1      322.54      309.11      6.37 o 
  20   4   1      218.39      299.07      6.81 o 
  21   4   1       12.99       12.10      3.32 o 
  22   4   1     5568.34     5720.65     39.91 o 
  23   4   1        1.73       13.57      3.72 o 
  24   4   1    17017.18    16682.36    102.97 o 
  25   4   1     3040.42     3053.13     26.63 o 
  26   4   1     3105.50     3127.94     25.30 o 
  27   4   1     7145.74     6650.19     46.20 o 
  28   4   1      324.14      376.10      9.39 o 
  29   4   1      434.99      404.36      9.10 o 
  30   4   1     2637.73     2720.05     25.60 o 
  31   4   1      871.94      793.81     13.08 o 
  32   4   1     4038.42     4010.27     35.48 o 
  33   4   1      467.57      452.09     11.93 o 
  34   4   1       32.60       46.07      7.45 o 
  35   4   1       29.52       22.19      6.93 o 
  36   4   1       33.83       21.23      7.35 o 
  37   4   1      194.50      187.06     11.62 o 
  38   4   1     1813.92     1796.04     29.75 o 
  39   4   1       46.70       71.42      9.91 o 
  40   4   1     1970.65     1912.65     30.83 o 
  41   4   1       98.71       92.00     10.82 o 
  42   4   1      504.97      491.53     18.71 o 
  43   4   1       82.00       57.55     18.38 o 
  44   4   1      256.66      254.72     20.90 o 
  45   4   1      636.09      654.16     22.71 o 
  46   4   1      500.31      524.94     21.27 o 
  47   4   1        3.34        9.82     11.55 o 
  48   4   1      887.08      899.77     26.92 o 
  49   4   1      194.15      212.36     17.50 o 
  50   4   1      615.63      627.43     31.08 o 
  51   4   1      358.09      374.90     27.99 o 
  52   4   1       96.74       91.13     13.81 o 
  53   4   1       10.12       -2.56     11.86 o 
  54   4   1      318.67      250.95     20.34 o 
  55   4   1       65.78       52.32     14.93 o 
  56   4   1      444.67      378.77     23.04 o 
   1   5   1     1322.71     1364.67     13.53 o 
   2   5   1      271.21      290.62      5.64 o 
   3   5   1     2679.97     2897.04     25.88 o 
   4   5   1       97.03       89.00      3.99 o 
   5   5   1     2955.89     3080.97     24.85 o 
   6   5   1     2151.60     2419.01     20.80 o 
   7   5   1     4001.76     3844.18     30.52 o 
   8   5   1      909.74     1042.30     14.49 o 
   9   5   1     3450.75     3202.08     27.08 o 
  10   5   1      848.46      984.95     11.00 o 
  11   5   1     2445.66     2439.29     21.41 o 
  12   5   1     1163.24     1272.75     12.53 o 
  13   5   1     1819.50     1901.55     15.08 o 
  14   5   1        1.38        0.60      2.34 o 
  15   5   1     2100.29     2094.41     16.98 o 
  16   5   1        5.00        0.70      2.69 o 
  17   5   1      429.21      461.42      7.65 o 
  18   5   1       58.06       38.98      3.52 o 
  19   5   1      864.89      874.57     10.97 o 
  20   5   1       25.64       23.77      3.87 o 
  21   5   1      123.94      136.93      5.79 o 
  22   5   1      361.70      380.61      9.60 o 
  23   5   1     3402.57     3379.03     30.82 o 
  24   5   1       72.95       90.31      7.44 o 
  25   5   1     2932.40     2940.74     29.02 o 
  26   5   1     1679.81     1692.71     20.71 o 
  27   5   1      956.57      977.75     14.91 o 
  28   5   1      368.38      384.16     10.90 o 
  29   5   1      966.96     1013.01     15.91 o 
  30   5   1       26.84       22.12      5.82 o 
  31   5   1      521.76      568.24     13.57 o 
  32   5   1       26.92       28.40      6.46 o 
  33   5   1     1258.40     1272.79     19.50 o 
  34   5   1       25.10       21.53      7.00 o 
  35   5   1       28.19       23.48      8.02 o 
  36   5   1        1.11       -1.83      7.00 o 
  37   5   1      136.58      126.03      9.84 o 
  38   5   1       13.31       -0.82      7.52 o 
  39   5   1      158.79      134.77     11.33 o 
  40   5   1       92.07      105.72     11.00 o 
  41   5   1      425.06      416.74     18.51 o 
  42   5   1       16.65       31.81     10.25 o 
  43   5   1      646.38      632.63     21.86 o 
  44   5   1        2.26        0.27     10.34 o 
  45   5   1      776.06      738.33     24.84 o 
  46   5   1       37.18       58.84     13.44 o 
  47   5   1      626.06      618.28     28.05 o 
  48   5   1       24.14       19.67     13.32 o 
  49   5   1      548.85      513.62     32.29 o 
  50   5   1        0.00        1.67     13.51 o 
  51   5   1        3.68       -6.80     13.28 o 
  52   5   1       17.12       23.76     14.48 o 
  53   5   1       19.23       -6.83     13.87 o 
  54   5   1       14.64       24.55     14.93 o 
  55   5   1        5.01       -5.58     13.15 o 
   0   6   1      763.25      583.74     12.72 o 
   1   6   1     1119.87     1193.07     11.69 o 
   2   6   1       63.32       64.03      3.45 o 
   3   6   1      334.73      267.05      5.42 o 
   4   6   1      943.11      894.61     10.35 o 
   5   6   1        0.73       -2.78      2.43 o 
   6   6   1     1423.76     1450.36     12.55 o 
   7   6   1      888.83      831.85     10.13 o 
   8   6   1     2455.66     2638.52     20.45 o 
   9   6   1      949.61     1003.06     13.16 o 
  10   6   1      751.52      724.87      9.21 o 
  11   6   1       36.89       51.57      3.54 o 
  12   6   1      444.48      380.94      6.52 o 
  13   6   1        9.24        5.07      2.62 o 
  14   6   1       39.21       35.45      3.36 o 
  15   6   1        5.72       -1.08      3.06 o 
  16   6   1      145.86      129.58      5.07 o 
  17   6   1       25.63       21.35      3.79 o 
  18   6   1       36.06       36.79      4.23 o 
  19   6   1       42.09       31.54      4.86 o 
  20   6   1      844.92      837.52     13.41 o 
  21   6   1      216.91      213.57      8.60 o 
  22   6   1      413.17      364.20     12.72 o 
  23   6   1       94.28      102.69      7.87 o 
  24   6   1     2231.80     2199.33     28.29 o 
  25   6   1     5250.93     5013.09     50.99 o 
  26   6   1        4.78        6.11      6.48 o 
  27   6   1     3702.84     3617.08     44.10 o 
  28   6   1     4832.92     4812.53     55.16 o 
  29   6   1      564.51      588.42     25.20 o 
  30   6   1      397.63      382.38     13.85 o 
  31   6   1      479.69      436.28     13.58 o 
  32   6   1       83.52       80.60      8.24 o 
  33   6   1      713.28      666.01     15.06 o 
  34   6   1      314.11      320.69     11.97 o 
  35   6   1       15.26       16.91      7.46 o 
  36   6   1      123.43      132.96      9.92 o 
  37   6   1      599.41      626.63     19.37 o 
  38   6   1      495.01      503.57     16.06 o 
  39   6   1        4.45       -3.70      8.44 o 
  40   6   1        1.54       13.77      9.15 o 
  41   6   1        4.27        8.94      9.94 o 
  42   6   1      459.06      460.34     17.65 o 
  43   6   1        1.75       -0.25     10.43 o 
  44   6   1      492.46      493.21     20.99 o 
  45   6   1      251.23      240.39     24.25 o 
  46   6   1       98.95       72.09     13.98 o 
  47   6   1        4.62       -8.88     13.20 o 
  48   6   1        9.35       -0.16     13.98 o 
  49   6   1      228.47      238.56     19.98 o 
  50   6   1        0.73       -7.63     13.73 o 
  51   6   1        6.02      -17.94     13.91 o 
  52   6   1        0.45       -3.88     14.33 o 
  53   6   1       35.81       49.46     16.44 o 
   1   7   1     3253.12     3285.33     23.24 o 
   2   7   1      220.83      182.16      4.83 o 
   3   7   1       16.86       18.68      3.06 o 
   4   7   1       38.94       31.74      3.26 o 
   5   7   1      384.40      377.38      7.42 o 
   6   7   1     1147.02     1082.47     11.30 o 
   7   7   1      224.96      264.57      6.23 o 
   8   7   1      158.36      182.42      6.96 o 
   9   7   1     2259.60     2422.09     21.84 o 
  10   7   1      339.11      375.16      8.13 o 
  11   7   1     1061.30     1005.39     13.87 o 
  12   7   1       40.93       55.13      5.06 o 
  13   7   1       26.23       18.44      4.84 o 
  14   7   1      234.43      237.74      8.32 o 
  15   7   1     4008.25     3770.33     36.26 o 
  16   7   1      724.71      733.11     18.31 o 
  17   7   1     2567.27     2367.88     28.10 o 
  18   7   1      102.00       99.26      7.92 o 
  19   7   1       42.78       25.09      6.64 o 
  20   7   1      458.94      401.80     12.64 o 
  21   7   1       47.59       49.68      7.39 o 
  22   7   1     1299.64     1235.47     22.77 o 
  23   7   1      896.55      893.82     19.79 o 
  24   7   1      114.12       87.80      9.37 o 
  25   7   1       17.38       18.54      7.99 o 
  26   7   1       48.35       50.03      8.47 o 
  27   7   1      576.06      554.01     20.87 o 
  28   7   1      155.46      147.18     11.28 o 
  29   7   1       64.82       60.79      9.10 o 
  30   7   1       31.13       40.46      8.78 o 
  31   7   1      440.21      411.71     21.86 o 
  32   7   1       59.62       57.05      9.37 o 
  33   7   1      627.40      659.43     18.22 o 
  34   7   1       94.71      105.18     10.18 o 
  35   7   1        1.73        1.14      7.63 o 
  36   7   1        6.55        2.14      7.73 o 
  37   7   1       25.61       14.40      8.40 o 
  38   7   1       96.87      113.13     10.96 o 
  39   7   1     1575.44     1695.40     27.65 o 
  40   7   1        7.10       18.23      9.64 o 
  41   7   1      428.22      433.72     20.25 o 
  42   7   1      390.73      374.83     17.14 o 
  43   7   1      505.06      461.04     18.69 o 
  44   7   1        0.12        6.42     11.70 o 
  45   7   1      692.66      749.48     24.33 o 
  46   7   1       84.66       75.98     14.64 o 
  47   7   1       74.84       72.77     15.93 o 
  48   7   1        6.73       11.16     15.14 o 
  49   7   1       28.84       31.91     16.21 o 
  50   7   1       14.96       -3.47     14.99 o 
  51   7   1        5.81       14.56     15.39 o 
  52   7   1      151.33      130.88     19.23 o 
   0   8   1    20881.68    20565.62    226.65 o 
   1   8   1     1206.22     1196.74     19.96 o 
   2   8   1     4048.02     4010.79     39.70 o 
   3   8   1     1769.18     1661.39     21.73 o 
   4   8   1        9.94       -8.51      4.96 o 
   5   8   1       21.97        5.56      4.90 o 
   6   8   1      513.96      523.35     11.40 o 
   7   8   1      168.29      152.96      7.61 o 
   8   8   1     2259.85     2332.06     33.56 o 
   9   8   1     1242.43     1196.95     23.74 o 
  10   8   1      147.89      127.27      8.36 o 
  11   8   1       40.52       32.59      6.87 o 
  12   8   1       14.72        9.14      6.11 o 
  13   8   1       82.83       67.38      7.41 o 
  14   8   1     2116.76     2050.59     27.23 o 
  15   8   1        9.35       29.66      6.98 o 
  16   8   1     5524.70     5512.97     59.56 o 
  17   8   1      411.06      430.89     15.61 o 
  18   8   1     1751.90     1773.00     30.06 o 
  19   8   1      324.69      314.95     15.99 o 
  20   8   1       40.97       22.07      8.13 o 
  21   8   1       32.97       30.32      8.50 o 
  22   8   1      284.94      335.93     14.88 o 
  23   8   1     1100.77     1061.48     29.94 o 
  24   8   1     1875.08     1884.51     32.96 o 
  25   8   1      313.96      316.75     14.43 o 
  26   8   1      383.37      381.89     18.16 o 
  27   8   1      642.57      576.55     23.06 o 
  28   8   1      215.61      210.85     12.73 o 
  29   8   1       89.27       87.12     10.86 o 
  30   8   1       94.38       95.68     11.18 o 
  31   8   1      283.65      272.45     14.85 o 
  32   8   1     1957.04     1996.73     33.64 o 
  33   8   1        9.08       13.84      9.30 o 
  34   8   1      846.70      844.10     21.80 o 
  35   8   1      206.54      205.51     14.06 o 
  36   8   1      421.35      458.17     16.64 o 
  37   8   1       65.76       85.38     12.55 o 
  38   8   1     1373.33     1412.75     26.01 o 
  39   8   1      186.85      201.47     14.08 o 
  40   8   1     1176.49     1163.67     24.35 o 
  41   8   1       35.97       40.12     10.80 o 
  42   8   1        2.97        5.66     10.46 o 
  43   8   1        9.65        9.09     11.49 o 
  44   8   1       29.59       24.11     12.19 o 
  45   8   1       49.17       60.27     14.57 o 
  46   8   1      245.90      247.33     20.71 o 
  47   8   1       29.04       39.47     14.81 o 
  48   8   1      980.74     1022.47     43.44 o 
  49   8   1      389.07      382.52     24.38 o 
  50   8   1       47.32       23.14     19.52 o 
   1   9   1     9060.93     9103.14     89.95 o 
   2   9   1      368.04      356.11     15.82 o 
   3   9   1     2696.09     2642.97     44.32 o 
   4   9   1        0.43       -8.05      6.71 o 
   5   9   1      135.28      132.33     12.80 o 
   6   9   1       49.83       32.34      8.39 o 
   7   9   1     1494.79     1518.81     25.25 o 
   8   9   1      144.88      157.87     10.36 o 
   9   9   1     1200.08     1173.83     22.26 o 
  10   9   1        1.87      -10.89      6.87 o 
  11   9   1       62.80       48.89      8.54 o 
  12   9   1       41.51       24.94      7.76 o 
  13   9   1      422.77      412.22     13.81 o 
  14   9   1      122.65      100.64     11.13 o 
  15   9   1     3659.33     3680.77     43.27 o 
  16   9   1      168.08      169.78     10.85 o 
  17   9   1     5368.68     5439.94     64.37 o 
  18   9   1      924.37      906.26     34.62 o 
  19   9   1      684.31      683.14     21.43 o 
  20   9   1      121.14      113.74     12.34 o 
  21   9   1     1115.76     1155.24     26.86 o 
  22   9   1       20.51       32.40     10.37 o 
  23   9   1     2340.51     2291.69     36.39 o 
  24   9   1       36.62       27.77      9.86 o 
  25   9   1      228.22      266.05     15.31 o 
  26   9   1       91.17       41.84     11.03 o 
  27   9   1       43.98       20.23     10.63 o 
  28   9   1       18.02       11.79      9.73 o 
  29   9   1       99.29       70.97     11.09 o 
  30   9   1       35.37       36.09     11.16 o 
  31   9   1     2203.94     2182.60     35.98 o 
  32   9   1       87.24      104.85     12.51 o 
  33   9   1     1486.05     1535.79     41.88 o 
  34   9   1      134.17      146.43     14.17 o 
  35   9   1      632.45      585.22     20.05 o 
  36   9   1        0.95        6.59     10.69 o 
  37   9   1      519.73      525.38     19.63 o 
  38   9   1       11.61       20.95     10.41 o 
  39   9   1     1387.03     1408.24     27.16 o 
  40   9   1      196.48      187.31     14.58 o 
  41   9   1      671.15      596.41     19.69 o 
  42   9   1        0.35       -2.78     10.79 o 
  43   9   1       67.65       34.76     12.40 o 
  44   9   1       52.77       54.77     13.63 o 
  45   9   1       34.83       22.52     13.38 o 
  46   9   1        0.09       12.06     14.53 o 
  47   9   1      380.88      349.15     21.89 o 
  48   9   1        0.21       33.16     15.40 o 
   0  10   1      636.86      635.47     28.30 o 
   1  10   1      115.97      104.27     10.28 o 
   2  10   1     1829.25     1833.51     29.63 o 
   3  10   1      299.18      287.41     13.45 o 
   4  10   1     2481.53     2484.16     35.70 o 
   5  10   1     1108.40     1137.30     28.90 o 
   6  10   1     1745.23     1735.87     29.10 o 
   7  10   1      232.88      217.41     12.46 o 
   8  10   1      743.04      784.22     19.61 o 
   9  10   1      450.99      457.21     17.11 o 
  10  10   1      378.56      364.97     14.84 o 
  11  10   1      636.00      608.39     18.09 o 
  12  10   1      155.97      136.33     10.92 o 
  13  10   1       10.57       13.34      8.27 o 
  14  10   1     1556.72     1583.67     26.77 o 
  15  10   1        5.88       20.99      8.70 o 
  16  10   1     3769.48     3843.45     46.55 o 
  17  10   1      129.81      158.52     13.24 o 
  18  10   1     4097.40     4018.87     54.09 o 
  19  10   1      127.89      130.87     13.18 o 
  20  10   1      829.26      839.98     25.01 o 
  21  10   1       82.56       66.77     13.00 o 
  22  10   1      932.60      937.72     36.47 o 
  23  10   1       55.49       51.56     11.76 o 
  24  10   1      595.46      584.58     23.24 o 
  25  10   1       12.07       13.87     11.69 o 
  26  10   1      141.59      103.96     13.61 o 
  27  10   1       93.75       66.23     13.03 o 
  28  10   1       24.54        6.66     11.53 o 
  29  10   1        9.01       -1.80     10.67 o 
  30  10   1      452.49      430.30     19.59 o 
  31  10   1        7.43       10.31     12.23 o 
  32  10   1     1484.95     1545.43     32.80 o 
  33  10   1      282.45      316.47     18.37 o 
  34  10   1     1527.93     1598.40     34.31 o 
  35  10   1      122.48      121.67     14.82 o 
  36  10   1      336.96      300.28     23.51 o 
  37  10   1       66.35       56.17     13.55 o 
  38  10   1      792.45      755.84     26.67 o 
  39  10   1        2.04       -1.87     11.35 o 
  40  10   1      509.42      453.79     22.47 o 
  41  10   1        0.11        5.50     11.83 o 
  42  10   1      171.34      142.14     14.88 o 
  43  10   1        1.00        3.13     12.66 o 
  44  10   1       22.73        7.59     13.00 o 
  45  10   1        6.73        8.10     13.62 o 
   1  11   1     2486.80     2482.83     37.07 o 
   2  11   1        6.25        8.27      9.11 o 
   3  11   1      559.16      541.39     17.91 o 
   4  11   1      249.06      232.61     14.68 o 
   5  11   1      378.69      390.37     25.21 o 
   6  11   1       27.20       12.21      9.27 o 
   7  11   1      171.84      163.16     12.22 o 
   8  11   1      195.05      162.25     15.70 o 
   9  11   1       49.23       36.82      9.95 o 
  10  11   1        7.84        6.96      9.21 o 
  11  11   1      195.02      161.32     12.23 o 
  12  11   1      219.73      212.30     12.81 o 
  13  11   1      578.37      569.38     18.83 o 
  14  11   1        0.28       -1.79      9.10 o 
  15  11   1      162.32      170.26     12.66 o 
  16  11   1      257.60      213.94     13.65 o 
  17  11   1      740.64      788.08     23.90 o 
  18  11   1      574.04      596.26     21.85 o 
  19  11   1     4010.14     4136.49     57.43 o 
  20  11   1      265.53      275.06     17.86 o 
  21  11   1     2195.30     2249.62     41.94 o 
  22  11   1       60.36       88.27     14.18 o 
  23  11   1      510.96      461.21     22.01 o 
  24  11   1      326.67      296.25     20.69 o 
  25  11   1       63.14       45.34     16.97 o 
  26  11   1       44.82       49.80     14.42 o 
  27  11   1       77.65       61.92     14.84 o 
  28  11   1       24.56       37.97     14.80 o 
  29  11   1       61.16       58.26     14.27 o 
  30  11   1       53.36       32.22     12.50 o 
  31  11   1       19.53       30.91     13.48 o 
  32  11   1       85.21       64.30     14.87 o 
  33  11   1      423.53      404.38     22.29 o 
  34  11   1        0.01       -4.68     13.56 o 
  35  11   1      726.85      701.46     26.13 o 
  36  11   1       85.84       91.00     15.55 o 
  37  11   1      563.12      516.72     22.91 o 
  38  11   1        0.13        5.30     13.32 o 
  39  11   1      144.65      117.88     16.45 o 
  40  11   1        5.18       13.68     12.08 o 
  41  11   1       27.28        2.96     12.61 o 
  42  11   1        0.09        3.77     13.02 o 
   0  12   1       92.37       57.43     16.03 o 
   1  12   1       73.98       68.95     11.35 o 
   2  12   1      425.45      410.88     17.59 o 
   3  12   1      305.89      314.07     16.11 o 
   4  12   1     1566.96     1598.39     30.53 o 
   5  12   1       10.13       39.04     10.74 o 
   6  12   1       22.14        3.60     10.03 o 
   7  12   1      144.61      116.82     12.94 o 
   8  12   1      100.44       69.39     11.49 o 
   9  12   1        0.75       -5.40      9.50 o 
  10  12   1       32.62       30.56     10.88 o 
  11  12   1        0.33       -0.64      9.96 o 
  12  12   1       60.00       27.88     10.26 o 
  13  12   1       72.58       85.63     11.77 o 
  14  12   1       28.36       14.44     10.19 o 
  15  12   1        4.22        8.65     10.44 o 
  16  12   1      465.58      458.72     19.55 o 
  17  12   1        5.47       21.26     11.80 o 
  18  12   1     1211.55     1195.31     30.68 o 
  19  12   1       39.69       79.98     14.68 o 
  20  12   1     1089.86     1184.01     31.76 o 
  21  12   1      159.60      163.09     16.74 o 
  22  12   1       20.87       46.75     14.14 o 
  23  12   1        9.42       27.02     13.29 o 
  24  12   1      209.71      252.83     20.76 o 
  25  12   1       54.04       48.33     14.97 o 
  26  12   1       18.71       22.11     16.01 o 
  27  12   1        6.81       17.11     14.89 o 
  28  12   1      158.36      134.79     18.11 o 
  29  12   1        1.25       -2.21     14.69 o 
  30  12   1        9.54        9.35     14.02 o 
  31  12   1       60.83       43.12     14.69 o 
  32  12   1       19.07       40.08     15.08 o 
  33  12   1        5.33      -10.77     14.05 o 
  34  12   1      595.37      647.05     27.32 o 
  35  12   1       18.21       26.22     16.08 o 
  36  12   1      651.79      751.02     28.88 o 
  37  12   1       97.47       85.72     16.42 o 
  38  12   1        5.52       39.02     15.43 o 
   1  13   1       79.88       81.51     12.65 o 
   2  13   1      194.49      173.85     14.81 o 
   3  13   1      387.42      409.20     18.83 o 
   4  13   1       22.95        3.48     10.85 o 
   5  13   1        4.42        0.66     11.01 o 
   6  13   1       26.57       29.49     11.50 o 
   7  13   1      474.90      494.08     20.07 o 
   8  13   1       27.66       31.77     11.95 o 
   9  13   1      978.24      975.53     26.49 o 
  10  13   1       17.76       13.30     11.39 o 
  11  13   1        0.71       -9.77     10.35 o 
  12  13   1        5.33        7.23     10.79 o 
  13  13   1       60.37       52.30     12.05 o 
  14  13   1      174.86      166.25     16.84 o 
  15  13   1       48.87       42.22     12.04 o 
  16  13   1      179.68      159.55     16.70 o 
  17  13   1       14.29       17.72     13.50 o 
  18  13   1       14.74        7.13     12.82 o 
  19  13   1      415.75      490.89     23.39 o 
  20  13   1       42.88       49.94     14.76 o 
  21  13   1      110.08      103.14     16.78 o 
  22  13   1       89.05       83.51     15.99 o 
  23  13   1      245.84      233.65     19.82 o 
  24  13   1        4.12        6.73     14.63 o 
  25  13   1      605.00      615.94     31.01 o 
  26  13   1        0.78        5.43     14.79 o 
  27  13   1      161.93      161.29     19.96 o 
  28  13   1        0.05        2.11     15.42 o 
  29  13   1        8.67      -18.31     16.42 o 
  30  13   1        0.57       -1.49     15.72 o 
  31  13   1        7.64       -1.19     15.87 o 
  32  13   1      128.49      142.58     19.68 o 
  33  13   1        2.22      -11.90     15.38 o 
   0  14   1        2.05      -16.18     17.13 o 
   1  14   1       34.07       26.04     12.75 o 
   2  14   1       74.01       74.99     14.10 o 
   3  14   1       11.25      -10.52     12.05 o 
   4  14   1       21.24        4.09     12.07 o 
   5  14   1       66.10       63.64     13.71 o 
   6  14   1      306.81      284.89     18.26 o 
   7  14   1       61.49      111.57     14.65 o 
   8  14   1     1788.23     1898.34     41.92 o 
   9  14   1       15.51       42.68     12.90 o 
  10  14   1      655.07      672.11     23.01 o 
  11  14   1        0.05        3.77     11.67 o 
  12  14   1      103.92       90.40     13.73 o 
  13  14   1        9.13        3.14     12.19 o 
  14  14   1       12.17       -7.67     11.66 o 
  15  14   1      138.44      133.31     17.18 o 
  16  14   1      101.91       96.51     16.47 o 
  17  14   1        4.30        9.36     14.03 o 
  18  14   1        0.98       -3.30     13.93 o 
  19  14   1       92.77       87.53     17.11 o 
  20  14   1        4.78       19.32     15.47 o 
  21  14   1       27.12        5.13     14.92 o 
  22  14   1      102.10       68.67     17.09 o 
  23  14   1        5.85       25.03     16.45 o 
  24  14   1      362.46      313.05     23.67 o 
  25  14   1      118.64      135.23     20.21 o 
  26  14   1      185.96      190.19     21.42 o 
  27  14   1       48.01       61.26     18.23 o 
  28  14   1      121.44       99.85     20.95 o 
   1  15   1       22.95       -9.81     13.12 o 
   2  15   1        8.05        8.31     15.83 o 
   3  15   1      227.11      159.71     17.07 o 
   4  15   1      158.04      173.95     17.44 o 
   5  15   1      400.66      377.03     25.94 o 
   6  15   1       29.17       45.31     14.52 o 
   7  15   1      604.00      622.61     23.99 o 
   8  15   1       53.02       49.57     13.76 o 
   9  15   1      450.12      452.98     21.08 o 
  10  15   1        1.73       -0.74     12.57 o 
  11  15   1      296.83      272.47     18.51 o 
  12  15   1       51.75       55.65     14.00 o 
  13  15   1      198.97      172.63     16.76 o 
  14  15   1        8.52        4.44     14.71 o 
  15  15   1       63.57       70.73     16.70 o 
  16  15   1        5.96       -0.42     14.76 o 
  17  15   1       85.97       66.76     17.50 o 
  18  15   1       13.66       20.20     16.12 o 
  19  15   1        2.93       -0.34     15.96 o 
  20  15   1        1.35       12.48     16.86 o 
   0   0   2    11665.43    11931.83    145.29 o 
   1   0   2    28421.21    27933.40    265.50 o 
   2   0   2    44011.52    45547.80    411.67 o 
   3   0   2    39922.05    41185.98    389.52 o 
   4   0   2    29095.57    29068.30    289.77 o 
   5   0   2      157.90      140.04      5.21 o 
   6   0   2      153.02      196.50      6.29 o 
   7   0   2     1525.48     1516.18     20.46 o 
   8   0   2     1458.18     1565.21     21.45 o 
   9   0   2     5518.75     5575.29     61.65 o 
  10   0   2     1293.29     1193.71     18.48 o 
  11   0   2     2575.31     2332.71     29.12 o 
  12   0   2     1793.83     1976.76     26.04 o 
  13   0   2       47.73       77.43      5.10 o 
  14   0   2    27928.04    28059.83    256.09 o 
  15   0   2     2066.03     2163.87     29.38 o 
  16   0   2    14493.98    13451.32    128.88 o 
  17   0   2     1753.25     1820.87     23.91 o 
  18   0   2    26678.17    26261.56    230.34 o 
  19   0   2      123.67      124.59     11.40 o 
  20   0   2     4328.66     4369.50     42.55 o 
  21   0   2     1192.27     1077.15     15.47 o 
  22   0   2    10004.65    10238.98     77.29 o 
  23   0   2     9390.68     8686.94     63.43 o 
  24   0   2    12951.25    12148.82     87.59 o 
  25   0   2      269.07      260.17     18.60 o 
  26   0   2      308.86      418.44     11.26 o 
  27   0   2      352.95      338.82     11.78 o 
  28   0   2     1755.30     1589.67     19.85 o 
  29   0   2     1308.13     1019.91     15.51 o 
  30   0   2     3887.70     3960.00     40.65 o 
  31   0   2      693.05      634.79     14.00 o 
  32   0   2     8398.94     8515.40     78.21 o 
  33   0   2      293.27      520.04     26.62 o 
  34   0   2     1298.70     1641.53     32.38 o 
  35   0   2       21.51       53.03      8.81 o 
  36   0   2     1980.43     2057.75     36.12 o 
  37   0   2     1277.80     1413.49     31.59 o 
  38   0   2     5295.67     5412.42     73.50 o 
  39   0   2      700.56      920.54     31.74 o 
  40   0   2     4319.37     4527.05     75.47 o 
  41   0   2       67.41      197.80     15.43 o 
  42   0   2        8.53       31.38     11.72 o 
  43   0   2       43.27       60.68     13.01 o 
  44   0   2       74.50       75.52     13.61 o 
  45   0   2       81.00       71.29     14.16 o 
  46   0   2      314.90      273.14     22.18 o 
  47   0   2       49.99       75.49     20.98 o 
  48   0   2     1570.45     1629.21     61.50 o 
  49   0   2     4064.09     4486.06     87.48 o 
  50   0   2     1964.47     2232.81     56.61 o 
  51   0   2     1099.49     1347.19     44.17 o 
  52   0   2     2567.00     2900.45     67.07 o 
  53   0   2      212.90      352.59     26.74 o 
  54   0   2     1882.79     1972.66     68.23 o 
  55   0   2       60.11       99.96     20.26 o 
  56   0   2     1473.59     1328.74     69.90 o 
  57   0   2        2.55       57.40     36.63 o 
   1   1   2    21119.43    21346.41    143.79 o 
   2   1   2      110.52      150.46      3.27 o 
   3   1   2    46761.81    48305.43    322.09 o 
   4   1   2      668.17      708.67      7.57 o 
   5   1   2     2909.67     3097.68     24.99 o 
   6   1   2    23147.24    22271.63    158.21 o 
   7   1   2     1369.52     1432.54     13.84 o 
   8   1   2      209.83      235.97      5.58 o 
   9   1   2     2928.88     2767.57     23.96 o 
  10   1   2     3328.38     3226.17     26.83 o 
  11   1   2      628.03      626.30      8.43 o 
  12   1   2      477.62      448.16      7.00 o 
  13   1   2     2646.80     2744.06     23.73 o 
  14   1   2      179.65      187.19      5.21 o 
  15   1   2    20654.57    20038.52    131.56 o 
  16   1   2     4076.10     3881.66     30.90 o 
  17   1   2    30877.55    30144.95    195.37 o 
  18   1   2     3432.01     3590.54     27.93 o 
  19   1   2     6244.85     6104.72     41.13 o 
  20   1   2       69.22       60.95      4.13 o 
  21   1   2      659.98      643.45      8.42 o 
  22   1   2     7565.28     7150.17     41.81 o 
  23   1   2     4631.74     4823.61     31.21 o 
  24   1   2       46.13       49.30      3.94 o 
  25   1   2     3572.19     3382.41     24.10 o 
  26   1   2        4.38       24.02      3.47 o 
  27   1   2       79.48       45.38      4.07 o 
  28   1   2      189.94      168.51      6.06 o 
  29   1   2      127.52      206.19      8.24 o 
  30   1   2        2.23        4.83      4.12 o 
  31   1   2     1213.06     1328.09     16.40 o 
  32   1   2      386.85      455.86     10.38 o 
  33   1   2     7999.54     7693.12     60.06 o 
  34   1   2     1726.48     1684.55     21.15 o 
  35   1   2     2433.01     2493.86     27.06 o 
  36   1   2      634.60      735.93     18.30 o 
  37   1   2     2501.99     2592.48     27.08 o 
  38   1   2     1049.64     1101.14     17.52 o 
  39   1   2     2996.33     3093.48     37.10 o 
  40   1   2       75.06      133.99      9.49 o 
  41   1   2     1477.94     1444.07     26.21 o 
  42   1   2      242.06      251.65     11.57 o 
  43   1   2      802.22      805.85     28.84 o 
  44   1   2        9.23       37.24      8.75 o 
  45   1   2       14.74       12.62      9.27 o 
  46   1   2        0.86        2.34      9.27 o 
  47   1   2      937.14      941.39     23.52 o 
  48   1   2        0.06       20.09     10.28 o 
  49   1   2      707.89      682.86     20.92 o 
  50   1   2      358.78      374.79     18.68 o 
  51   1   2       45.11       39.62     12.16 o 
  52   1   2       94.02      104.30     15.70 o 
  53   1   2     1297.92     1303.19     34.47 o 
  54   1   2       27.46       68.53     18.75 o 
  55   1   2     1412.58     1549.78     38.20 o 
  56   1   2        0.30       32.16     15.64 o 
  57   1   2      279.67      263.59     25.02 o 
   0   2   2   155594.59   156271.38   1716.47 o 
   1   2   2    37022.36    37561.36    275.48 o 
   2   2   2    33012.52    33431.73    246.15 o 
   3   2   2      495.22      551.88     12.01 o 
   4   2   2      216.89      239.90      5.37 o 
   5   2   2    10249.26    10202.37     80.85 o 
   6   2   2     1872.23     1882.19     23.75 o 
   7   2   2     1474.35     1487.95     17.26 o 
   8   2   2     3623.92     3805.80     33.05 o 
   9   2   2     1796.05     1946.88     20.76 o 
  10   2   2      251.10      240.29      5.52 o 
  11   2   2     1341.23     1199.73     13.11 o 
  12   2   2       80.86      109.59      5.08 o 
  13   2   2     1203.29     1221.64     13.43 o 
  14   2   2     3160.80     2964.98     26.09 o 
  15   2   2       24.92       15.38      2.67 o 
  16   2   2     9276.32     9122.24     66.61 o 
  17   2   2      179.86      231.57      7.03 o 
  18   2   2     2681.63     2492.84     20.15 o 
  19   2   2       28.13       11.29      2.65 o 
  20   2   2     4158.17     4044.42     28.93 o 
  21   2   2     7328.25     7147.74     44.78 o 
  22   2   2     1692.63     1693.42     15.76 o 
  23   2   2     1473.71     1373.64     15.36 o 
  24   2   2        4.73        6.90      3.00 o 
  25   2   2     1099.55     1055.32     20.34 o 
  26   2   2     3330.88     3054.86     24.17 o 
  27   2   2     3807.83     3592.02     30.50 o 
  28   2   2      342.61      367.82     10.73 o 
  29   2   2      172.31      153.69      8.68 o 
  30   2   2      505.22      542.25     13.57 o 
  31   2   2      223.77      208.45      8.03 o 
  32   2   2     3572.94     3477.42     33.76 o 
  33   2   2     1986.84     1995.32     23.63 o 
  34   2   2     1967.66     1959.45     27.72 o 
  35   2   2        0.04       16.14      6.06 o 
  36   2   2     2134.31     2194.79     28.51 o 
  37   2   2     1037.15      991.01     21.53 o 
  38   2   2     2289.40     2179.53     28.08 o 
  39   2   2      763.72      794.26     17.25 o 
  40   2   2      263.99      276.78     19.33 o 
  41   2   2        0.03       -2.73      7.36 o 
  42   2   2       18.74        8.95      7.58 o 
  43   2   2       19.75       16.89      7.57 o 
  44   2   2        9.14       10.22      7.63 o 
  45   2   2       28.46       16.21      7.96 o 
  46   2   2      558.87      658.28     27.06 o 
  47   2   2       33.18       30.65      9.90 o 
  48   2   2      143.78       99.32     11.73 o 
  49   2   2       88.05       90.58     14.59 o 
  50   2   2      366.51      369.80     19.96 o 
  51   2   2       30.73       53.17     13.18 o 
  52   2   2      117.24       87.44     14.06 o 
  53   2   2      188.82      179.77     20.74 o 
  54   2   2      129.20      127.17     19.44 o 
  55   2   2       24.34       16.13     16.74 o 
  56   2   2       53.47       27.73     17.75 o 
  57   2   2      122.28      135.56     21.74 o 
   1   3   2      476.73      447.37      7.82 o 
   2   3   2      476.14      415.93      6.39 o 
   3   3   2       74.84       57.39      3.40 o 
   4   3   2     2633.94     2381.33     24.81 o 
   5   3   2      585.29      651.51     12.20 o 
   6   3   2     8460.95     8931.68     68.31 o 
   7   3   2     2705.59     2664.13     23.22 o 
   8   3   2       16.99       10.31      2.61 o 
   9   3   2    20208.35    20892.15    163.18 o 
  10   3   2      213.84      201.00      6.33 o 
  11   3   2      164.68      142.43      4.24 o 
  12   3   2     1527.38     1450.77     14.00 o 
  13   3   2        5.12        6.66      2.55 o 
  14   3   2      298.42      211.47      5.34 o 
  15   3   2     2808.08     2761.14     24.02 o 
  16   3   2      298.82      277.64      5.65 o 
  17   3   2     3915.25     3680.60     27.29 o 
  18   3   2     5102.72     5283.94     34.27 o 
  19   3   2     4399.08     4198.65     29.21 o 
  20   3   2      708.10      734.88      9.63 o 
  21   3   2      305.03      317.38      6.82 o 
  22   3   2      739.35      695.87     11.06 o 
  23   3   2      192.23      226.67      5.94 o 
  24   3   2        0.44        2.00      3.32 o 
  25   3   2     1926.02     1862.09     17.40 o 
  26   3   2       54.40       61.03      5.81 o 
  27   3   2        0.13        0.19      3.85 o 
  28   3   2     2124.11     2091.24     21.45 o 
  29   3   2     1424.34     1460.71     16.94 o 
  30   3   2     2246.11     2156.03     23.19 o 
  31   3   2       81.20       60.85      6.17 o 
  32   3   2      269.70      256.41     11.47 o 
  33   3   2     1694.34     1628.76     21.86 o 
  34   3   2       74.58       51.67      6.68 o 
  35   3   2     2259.82     2183.97     28.47 o 
  36   3   2       42.18       46.72      6.91 o 
  37   3   2      549.27      589.26     14.12 o 
  38   3   2       38.89       33.97      7.23 o 
  39   3   2        1.24        3.14      6.84 o 
  40   3   2      274.96      261.53     13.87 o 
  41   3   2      256.77      238.66     13.53 o 
  42   3   2      220.24      213.62     14.60 o 
  43   3   2        6.37       -7.98      8.84 o 
  44   3   2       14.96       40.31     10.17 o 
  45   3   2       58.69       38.42     10.44 o 
  46   3   2      126.38      146.04     12.78 o 
  47   3   2        3.00        9.87      9.59 o 
  48   3   2      219.69      192.74     13.84 o 
  49   3   2      718.13      756.30     24.98 o 
  50   3   2       26.59       51.15     11.42 o 
  51   3   2      120.92      114.93     13.71 o 
  52   3   2       60.81       60.67     14.46 o 
  53   3   2      148.89      147.47     17.64 o 
  54   3   2       82.48       82.47     16.68 o 
  55   3   2      566.45      594.91     27.97 o 
  56   3   2       99.73      109.41     18.41 o 
   0   4   2     1958.22     2013.69     26.71 o 
   1   4   2      169.71      122.20      5.43 o 
   2   4   2      184.52      181.80      5.81 o 
   3   4   2    10967.19    11187.83     82.98 o 
   4   4   2       16.89       31.36      3.05 o 
   5   4   2      344.44      343.37      8.47 o 
   6   4   2     8050.91     7934.76     60.02 o 
   7   4   2       20.01       30.62      3.16 o 
   8   4   2     9293.95     8834.14     66.77 o 
   9   4   2       89.24      155.64      6.08 o 
  10   4   2     5299.66     5504.54     42.89 o 
  11   4   2     1403.32     1542.15     16.38 o 
  12   4   2     1600.81     1798.06     17.85 o 
  13   4   2     3286.25     3131.00     26.49 o 
  14   4   2     1679.99     1995.96     19.78 o 
  15   4   2     1412.76     1333.91     12.76 o 
  16   4   2       18.66       36.84      2.89 o 
  17   4   2      112.31       82.73      3.61 o 
  18   4   2      444.07      375.66      6.46 o 
  19   4   2      550.02      488.24      7.73 o 
  20   4   2     2619.52     2481.56     19.54 o 
  21   4   2     3612.42     3345.12     25.03 o 
  22   4   2      104.18      107.26      7.24 o 
  23   4   2      374.45      355.08      8.25 o 
  24   4   2     7949.23     7699.51     53.21 o 
  25   4   2     2596.09     2517.79     22.51 o 
  26   4   2     5196.29     5024.88     39.14 o 
  27   4   2     4053.65     3767.45     33.38 o 
  28   4   2      492.09      511.35     10.26 o 
  29   4   2     1005.54      947.33     13.95 o 
  30   4   2      180.45      219.60      8.96 o 
  31   4   2      252.46      214.30     10.62 o 
  32   4   2      450.47      396.38     13.72 o 
  33   4   2        6.07        5.16      5.89 o 
  34   4   2      187.19      207.97     11.10 o 
  35   4   2       63.52       39.28      7.46 o 
  36   4   2      210.26      201.40     10.70 o 
  37   4   2      314.03      299.19     12.34 o 
  38   4   2       45.65       45.10      8.44 o 
  39   4   2      121.51      120.00     10.10 o 
  40   4   2      706.18      743.29     23.21 o 
  41   4   2      689.11      640.29     24.19 o 
  42   4   2       54.56       52.55     10.75 o 
  43   4   2        8.54       -2.05      9.95 o 
  44   4   2      386.19      359.11     21.48 o 
  45   4   2      423.21      435.83     19.87 o 
  46   4   2      264.31      282.08     20.78 o 
  47   4   2      161.42      122.14     14.81 o 
  48   4   2     1116.71     1157.64     33.18 o 
  49   4   2       77.63       94.50     14.48 o 
  50   4   2      245.92      269.87     17.24 o 
  51   4   2       28.23       29.48     12.43 o 
  52   4   2      366.97      380.72     18.16 o 
  53   4   2        3.68        4.88     11.75 o 
  54   4   2      167.33      172.86     16.68 o 
  55   4   2        2.28       34.10     15.66 o 
   1   5   2     3099.62     3179.13     29.91 o 
   2   5   2     2281.46     2126.53     22.10 o 
   3   5   2     1971.18     1979.87     19.42 o 
   4   5   2       35.83       27.70      3.16 o 
   5   5   2      101.78      127.89      5.40 o 
   6   5   2     5369.53     5702.85     45.71 o 
   7   5   2    11373.68    10981.25     82.48 o 
   8   5   2      399.62      368.70      8.77 o 
   9   5   2    17210.97    16912.72    123.77 o 
  10   5   2     1369.91     1457.44     14.12 o 
  11   5   2      859.11      864.03     11.79 o 
  12   5   2      884.42      748.19      9.87 o 
  13   5   2     1604.65     1540.07     14.73 o 
  14   5   2     3213.90     3140.99     24.09 o 
  15   5   2     4429.81     4435.20     31.60 o 
  16   5   2      317.28      314.73      6.44 o 
  17   5   2      910.52      926.55     10.78 o 
  18   5   2      784.64      701.59      9.22 o 
  19   5   2     2908.31     2519.08     21.41 o 
  20   5   2      632.83      598.87     10.89 o 
  21   5   2     2698.82     2664.37     23.68 o 
  22   5   2       60.44       76.65      6.06 o 
  23   5   2     6940.04     6937.06     56.24 o 
  24   5   2      147.23      182.39      7.74 o 
  25   5   2     2489.39     2521.04     26.91 o 
  26   5   2      281.54      280.93      9.12 o 
  27   5   2     2157.01     2203.44     24.99 o 
  28   5   2        3.74       16.35      5.40 o 
  29   5   2     4693.51     4695.12     46.29 o 
  30   5   2      289.75      288.04     10.33 o 
  31   5   2     1097.26     1149.24     18.96 o 
  32   5   2      140.88      122.15      9.31 o 
  33   5   2      664.99      668.28     15.48 o 
  34   5   2      189.54      212.75     10.84 o 
  35   5   2      778.46      690.37     16.94 o 
  36   5   2        0.23       -4.77      7.54 o 
  37   5   2       27.80       27.47      8.95 o 
  38   5   2      273.07      255.13     13.54 o 
  39   5   2     1424.64     1446.40     33.00 o 
  40   5   2     1053.29     1186.69     25.12 o 
  41   5   2     3375.05     3611.22     46.77 o 
  42   5   2     1663.13     1786.73     31.14 o 
  43   5   2     1052.25     1174.58     25.90 o 
  44   5   2        1.30       19.78     10.92 o 
  45   5   2      840.01      834.01     26.68 o 
  46   5   2     1363.73     1376.22     30.32 o 
  47   5   2     1415.99     1345.62     38.94 o 
  48   5   2      145.35      165.72     18.96 o 
  49   5   2     1755.35     1757.51     37.94 o 
  50   5   2      124.32      102.23     15.78 o 
  51   5   2       16.61        8.73     13.35 o 
  52   5   2      932.33     1077.10     31.07 o 
  53   5   2      102.88       72.82     16.14 o 
  54   5   2      133.29      153.11     17.02 o 
   0   6   2     1723.93     1808.11     24.29 o 
   1   6   2     3331.49     3033.52     24.86 o 
   2   6   2     1395.36     1628.18     15.51 o 
   3   6   2     3442.18     3303.42     25.67 o 
   4   6   2      685.44      729.67      9.76 o 
   5   6   2      182.82      217.87      6.94 o 
   6   6   2    13607.10    13702.11     82.67 o 
   7   6   2      644.22      643.57      8.81 o 
   8   6   2    11902.59    11567.87     70.56 o 
   9   6   2      919.28      823.67      9.32 o 
  10   6   2     7505.66     7407.62     45.30 o 
  11   6   2       63.59       47.10      3.59 o 
  12   6   2     4705.37     5052.34     32.50 o 
  13   6   2     3094.38     3123.92     22.73 o 
  14   6   2     2050.94     2190.50     18.91 o 
  15   6   2      869.46      830.86     11.26 o 
  16   6   2     2502.82     2491.99     23.35 o 
  17   6   2      212.48      203.51      6.98 o 
  18   6   2      434.20      471.55      9.83 o 
  19   6   2      735.11      743.26     11.58 o 
  20   6   2      770.46      635.87     12.26 o 
  21   6   2       14.80       11.17      5.17 o 
  22   6   2     2460.98     2692.86     28.17 o 
  23   6   2      256.91      242.88      9.32 o 
  24   6   2     7664.69     8001.95     70.06 o 
  25   6   2     2492.60     2523.04     31.11 o 
  26   6   2     8870.55     8961.51     82.91 o 
  27   6   2        0.71       13.08      7.07 o 
  28   6   2     1565.25     1638.01     25.41 o 
  29   6   2      329.46      334.06     16.54 o 
  30   6   2      872.54      920.07     21.22 o 
  31   6   2      852.16      852.91     23.15 o 
  32   6   2     2437.85     2450.58     31.83 o 
  33   6   2        6.43       13.49      7.38 o 
  34   6   2      254.15      263.12     12.51 o 
  35   6   2       27.92       15.97      8.15 o 
  36   6   2      131.34      117.93     10.33 o 
  37   6   2      224.67      228.63     12.94 o 
  38   6   2     1254.40     1252.57     36.07 o 
  39   6   2      174.52      177.53     13.06 o 
  40   6   2     1564.08     1556.73     29.08 o 
  41   6   2      558.45      550.67     19.28 o 
  42   6   2      889.98      913.35     23.55 o 
  43   6   2        0.93        4.86     10.49 o 
  44   6   2     1025.64     1077.58     25.97 o 
  45   6   2      167.64      158.87     18.77 o 
  46   6   2     1028.37     1043.91     35.41 o 
  47   6   2      500.54      510.83     21.27 o 
  48   6   2     1357.89     1382.65     32.91 o 
  49   6   2       76.53       99.89     16.18 o 
  50   6   2      184.10      163.01     24.36 o 
  51   6   2       14.66       21.23     14.72 o 
  52   6   2      252.70      265.58     21.36 o 
  53   6   2       27.92        6.27     15.23 o 
   1   7   2     2294.38     2450.40     20.57 o 
   2   7   2      665.65      611.42      9.34 o 
   3   7   2     2158.21     2288.59     19.17 o 
   4   7   2     3830.43     3742.15     27.85 o 
   5   7   2     2298.34     2364.09     20.03 o 
   6   7   2      993.36     1106.27     13.56 o 
   7   7   2    12837.64    13365.06     87.79 o 
   8   7   2      467.38      567.55      9.02 o 
   9   7   2    16419.32    16988.45    105.07 o 
  10   7   2       68.29      106.89      5.54 o 
  11   7   2     7609.27     7870.23     52.65 o 
  12   7   2     1005.82      951.80     11.94 o 
  13   7   2     1043.70     1146.04     13.85 o 
  14   7   2      887.10      883.53     12.01 o 
  15   7   2      889.80     1054.18     15.48 o 
  16   7   2      124.86      157.59      7.60 o 
  17   7   2      339.97      434.96     11.01 o 
  18   7   2     1098.64      952.86     19.69 o 
  19   7   2      312.36      357.25     10.82 o 
  20   7   2      347.38      332.31     14.39 o 
  21   7   2      275.19      258.07     10.33 o 
  22   7   2       68.64       64.17      7.69 o 
  23   7   2     6487.80     6599.23     64.73 o 
  24   7   2      526.96      495.06     17.83 o 
  25   7   2     3076.07     3135.62     39.25 o 
  26   7   2      197.19      212.48     12.56 o 
  27   7   2     2569.40     2656.76     38.60 o 
  28   7   2      815.72      796.13     29.51 o 
  29   7   2     2086.18     2120.93     32.96 o 
  30   7   2     1974.04     2005.41     32.27 o 
  31   7   2     2391.77     2494.45     37.16 o 
  32   7   2      363.76      351.54     18.43 o 
  33   7   2      164.15      150.89     11.93 o 
  34   7   2      314.54      263.52     19.11 o 
  35   7   2       33.87       28.33      8.92 o 
  36   7   2        2.78       -2.92      8.41 o 
  37   7   2       42.70       27.74      9.48 o 
  38   7   2        2.60        8.25      9.85 o 
  39   7   2     1379.83     1449.35     30.85 o 
  40   7   2        3.33       14.39     10.43 o 
  41   7   2      435.41      381.21     17.51 o 
  42   7   2       35.37       34.60     11.72 o 
  43   7   2      885.63      854.00     24.18 o 
  44   7   2       24.86       17.61     11.74 o 
  45   7   2      471.20      481.40     20.17 o 
  46   7   2       52.63       55.00     13.26 o 
  47   7   2      323.22      293.94     18.80 o 
  48   7   2      102.04      124.47     15.85 o 
  49   7   2       19.07       26.60     14.42 o 
  50   7   2      283.84      271.17     20.04 o 
  51   7   2        4.88       -7.06     14.99 o 
   0   8   2     2936.86     2815.47     55.11 o 
   1   8   2       96.68       86.37      6.36 o 
   2   8   2       71.14       40.18      5.56 o 
   3   8   2      712.77      686.74     13.95 o 
   4   8   2     4221.83     4219.38     38.14 o 
   5   8   2        0.62        7.29      4.66 o 
   6   8   2     1029.49     1013.32     14.80 o 
   7   8   2      418.27      382.12      9.58 o 
   8   8   2     5043.86     4918.62     45.39 o 
   9   8   2      741.09      748.37     14.14 o 
  10   8   2     2390.19     2424.56     27.45 o 
  11   8   2      136.13      107.61      7.48 o 
  12   8   2     2132.27     2181.11     26.06 o 
  13   8   2      301.04      282.09     11.63 o 
  14   8   2      306.25      366.65     13.39 o 
  15   8   2      270.78      289.51     11.01 o 
  16   8   2       88.68       85.00      8.51 o 
  17   8   2       24.18       13.93      6.94 o 
  18   8   2      570.49      581.88     16.99 o 
  19   8   2      742.26      646.48     16.92 o 
  20   8   2      705.58      742.95     18.19 o 
  21   8   2      620.52      572.31     19.36 o 
  22   8   2      120.11      123.24     10.23 o 
  23   8   2      822.69      835.66     22.07 o 
  24   8   2     3733.27     3734.09     45.86 o 
  25   8   2      420.13      384.41     14.71 o 
  26   8   2     2691.62     2781.46     39.14 o 
  27   8   2     1499.85     1493.46     28.01 o 
  28   8   2     2066.35     2079.75     34.82 o 
  29   8   2      577.51      584.40     24.75 o 
  30   8   2      248.55      244.96     14.22 o 
  31   8   2      537.92      523.93     18.54 o 
  32   8   2       65.56       77.19     11.48 o 
  33   8   2       30.17       30.74     10.70 o 
  34   8   2      129.54      144.07     13.69 o 
  35   8   2       70.74       48.26     11.62 o 
  36   8   2       28.76       53.92     11.53 o 
  37   8   2      288.44      299.51     15.01 o 
  38   8   2        3.72       11.20      9.90 o 
  39   8   2       41.26       16.57     11.17 o 
  40   8   2      418.58      394.12     19.20 o 
  41   8   2       34.83       47.38     12.79 o 
  42   8   2      957.85      965.18     27.23 o 
  43   8   2       12.91       31.01     12.37 o 
  44   8   2      603.04      566.51     27.88 o 
  45   8   2        0.38        7.78     12.31 o 
  46   8   2     1093.99     1096.86     39.85 o 
  47   8   2       17.97       44.51     13.77 o 
  48   8   2      257.56      243.07     20.21 o 
  49   8   2       68.57       59.56     15.50 o 
   1   9   2      575.60      509.66     14.56 o 
   2   9   2       61.76       47.03      7.59 o 
   3   9   2       23.34        8.14      6.85 o 
   4   9   2      468.85      462.18     17.00 o 
   5   9   2       12.90        6.86      6.88 o 
   6   9   2      237.21      227.89     11.83 o 
   7   9   2     1637.40     1541.86     31.14 o 
   8   9   2       35.19       22.81      7.58 o 
   9   9   2      403.94      373.02     14.45 o 
  10   9   2      513.94      484.01     15.06 o 
  11   9   2      898.38      866.07     18.97 o 
  12   9   2        1.61        8.47      7.34 o 
  13   9   2     1033.95      990.96     18.68 o 
  14   9   2       35.01       28.01      7.49 o 
  15   9   2      342.65      290.80     11.87 o 
  16   9   2      578.50      519.98     22.12 o 
  17   9   2     1326.83     1353.03     26.19 o 
  18   9   2     1683.46     1634.03     27.14 o 
  19   9   2      361.92      355.15     14.38 o 
  20   9   2      328.29      390.87     16.03 o 
  21   9   2      216.48      168.01     11.83 o 
  22   9   2      487.25      498.36     18.36 o 
  23   9   2      172.65      150.68     11.91 o 
  24   9   2      323.40      285.74     14.34 o 
  25   9   2       98.84       87.61     11.49 o 
  26   9   2       21.84       16.82     10.50 o 
  27   9   2      702.62      700.52     31.59 o 
  28   9   2      398.78      380.52     18.56 o 
  29   9   2      788.03      797.21     32.19 o 
  30   9   2       51.86       59.61     12.56 o 
  31   9   2      170.89      147.01     14.17 o 
  32   9   2      452.17      470.62     20.75 o 
  33   9   2      144.18      162.99     14.37 o 
  34   9   2      217.15      196.67     15.37 o 
  35   9   2       21.84       18.79     11.86 o 
  36   9   2       68.53       44.44     13.39 o 
  37   9   2        0.61        2.44     11.39 o 
  38   9   2      187.79      209.12     15.22 o 
  39   9   2       67.79       73.94     12.21 o 
  40   9   2       38.17       36.62     12.75 o 
  41   9   2      164.54      155.16     15.91 o 
  42   9   2      108.84      102.95     15.29 o 
  43   9   2     1111.81     1175.79     40.25 o 
  44   9   2        4.25       23.75     13.72 o 
  45   9   2      537.21      576.22     25.42 o 
  46   9   2        5.84        2.32     13.16 o 
  47   9   2       16.73        3.77     13.27 o 
   0  10   2     2536.13     2467.14     49.74 o 
   1  10   2      794.08      764.23     20.06 o 
   2  10   2        3.96       10.12      8.08 o 
   3  10   2     1044.67     1069.55     24.70 o 
   4  10   2      957.27      972.34     21.63 o 
   5  10   2      191.62      179.26     14.93 o 
   6  10   2      442.47      463.47     15.62 o 
   7  10   2      207.18      160.59     11.32 o 
   8  10   2       16.07        6.98      8.23 o 
   9  10   2      676.40      648.28     24.07 o 
  10  10   2      196.41      176.74     11.80 o 
  11  10   2      126.11      131.15     10.77 o 
  12  10   2      119.50      140.50     11.02 o 
  13  10   2       80.39       54.75      9.09 o 
  14  10   2      396.97      369.28     14.53 o 
  15  10   2      110.97       82.15     10.01 o 
  16  10   2     1244.17     1174.17     25.34 o 
  17  10   2      414.92      405.46     19.65 o 
  18  10   2      697.25      665.80     20.66 o 
  19  10   2        3.93        7.93      9.38 o 
  20  10   2       78.43       83.93     12.53 o 
  21  10   2      692.89      727.05     21.86 o 
  22  10   2      146.60      120.92     12.96 o 
  23  10   2      218.71      222.57     13.97 o 
  24  10   2      517.68      544.42     18.96 o 
  25  10   2      308.11      280.62     15.39 o 
  26  10   2      146.17      151.42     16.35 o 
  27  10   2      139.04      175.86     14.37 o 
  28  10   2     1020.94     1074.44     26.40 o 
  29  10   2       22.84       27.53     11.41 o 
  30  10   2      100.10       86.10     13.49 o 
  31  10   2        0.29       13.84     12.14 o 
  32  10   2      492.23      505.65     23.41 o 
  33  10   2        6.86       14.69     11.82 o 
  34  10   2        0.45       -2.82     11.76 o 
  35  10   2        0.48       -4.79     12.16 o 
  36  10   2        2.94       -6.91     12.26 o 
  37  10   2      118.27       91.78     15.75 o 
  38  10   2      470.86      473.10     21.28 o 
  39  10   2      180.82      182.27     18.36 o 
  40  10   2      100.28       82.01     14.94 o 
  41  10   2       16.28       22.42     14.58 o 
  42  10   2      103.11      103.90     16.69 o 
  43  10   2       17.11       20.75     14.13 o 
  44  10   2      136.64      122.74     16.82 o 
   1  11   2     1177.88     1145.26     24.48 o 
   2  11   2      309.89      352.21     17.45 o 
   3  11   2     1025.67     1032.61     23.31 o 
   4  11   2      181.74      189.17     15.40 o 
   5  11   2        7.56       17.35      9.17 o 
   6  11   2      789.75      814.38     25.16 o 
   7  11   2       74.23       69.44     10.63 o 
   8  11   2       40.39       16.69      9.55 o 
   9  11   2       77.22       77.83     10.98 o 
  10  11   2      836.12      845.61     22.01 o 
  11  11   2      124.75      105.58     11.40 o 
  12  11   2       91.51       87.40     10.87 o 
  13  11   2      169.32      124.85     11.70 o 
  14  11   2       25.97       32.66      9.89 o 
  15  11   2     1645.19     1685.14     29.41 o 
  16  11   2        9.07       39.24     10.75 o 
  17  11   2     1714.39     1744.65     34.19 o 
  18  11   2       92.86      117.70     14.13 o 
  19  11   2      439.01      368.74     20.78 o 
  20  11   2      175.54      160.86     15.60 o 
  21  11   2       31.14       35.53     11.58 o 
  22  11   2      587.85      593.93     25.66 o 
  23  11   2      318.39      296.46     17.49 o 
  24  11   2        7.28       -3.16     11.13 o 
  25  11   2      280.46      229.87     16.71 o 
  26  11   2       79.96       90.26     13.90 o 
  27  11   2       34.25       10.16     12.47 o 
  28  11   2       72.50       72.80     13.10 o 
  29  11   2        3.71       -5.03     11.06 o 
  30  11   2       14.26       28.48     12.42 o 
  31  11   2      514.85      500.31     22.21 o 
  32  11   2       64.94       70.64     14.96 o 
  33  11   2      649.57      678.99     24.98 o 
  34  11   2       24.82       46.98     13.73 o 
  35  11   2      667.90      649.27     32.83 o 
  36  11   2       34.75       54.15     14.52 o 
  37  11   2       87.95       69.52     16.13 o 
  38  11   2      343.84      369.56     22.49 o 
  39  11   2      275.56      270.07     19.06 o 
  40  11   2        7.69       15.35     14.12 o 
  41  11   2      254.27      261.88     21.06 o 
   0  12   2     5384.67     5845.88     97.35 o 
   1  12   2      127.16      194.58     14.10 o 
   2  12   2     2589.34     2648.56     41.61 o 
   3  12   2     1471.28     1551.17     33.18 o 
   4  12   2      707.25      672.85     21.01 o 
   5  12   2      531.13      496.88     18.81 o 
   6  12   2      415.11      395.72     17.32 o 
   7  12   2      465.86      436.78     17.94 o 
   8  12   2     1741.43     1713.07     32.15 o 
   9  12   2        2.65        3.76     10.41 o 
  10  12   2       17.11        0.72     10.00 o 
  11  12   2      246.72      240.21     14.83 o 
  12  12   2       94.62       69.17     11.44 o 
  13  12   2        8.04       15.55     10.28 o 
  14  12   2      747.71      725.14     21.35 o 
  15  12   2       16.10       34.92     10.68 o 
  16  12   2     1379.95     1457.18     31.05 o 
  17  12   2        0.03       17.13     12.60 o 
  18  12   2      858.30      860.18     42.96 o 
  19  12   2       55.10       73.86     14.41 o 
  20  12   2      624.01      594.40     24.65 o 
  21  12   2      272.98      252.09     18.72 o 
  22  12   2      289.87      304.34     20.16 o 
  23  12   2      187.63      178.79     16.44 o 
  24  12   2       24.01       14.36     12.47 o 
  25  12   2      221.80      207.52     18.71 o 
  26  12   2       10.53        5.41     13.98 o 
  27  12   2      146.39      130.05     19.47 o 
  28  12   2       58.15       26.93     13.81 o 
  29  12   2        8.74        2.68     12.71 o 
  30  12   2      842.90      914.10     29.78 o 
  31  12   2       32.83       71.38     15.03 o 
  32  12   2      644.31      648.51     29.14 o 
  33  12   2      240.66      303.35     20.34 o 
  34  12   2      654.96      651.21     25.16 o 
  35  12   2      145.64      161.57     17.80 o 
  36  12   2      419.94      389.36     22.25 o 
  37  12   2      372.33      427.52     24.07 o 
   1  13   2      876.52      849.54     24.37 o 
   2  13   2        7.50       23.84     11.68 o 
   3  13   2      612.21      590.67     23.72 o 
   4  13   2       19.95       33.09     11.67 o 
   5  13   2      617.40      616.64     33.73 o 
   6  13   2      107.02      105.64     13.62 o 
   7  13   2      235.75      243.21     16.12 o 
   8  13   2        3.17        6.28     11.40 o 
   9  13   2       47.61       45.67     11.91 o 
  10  13   2       64.93       57.71     12.36 o 
  11  13   2      273.55      237.12     18.97 o 
  12  13   2        0.08        8.93     10.90 o 
  13  13   2      591.74      536.70     20.21 o 
  14  13   2       80.61       76.13     12.67 o 
  15  13   2      739.80      701.71     24.35 o 
  16  13   2       45.57       48.89     13.94 o 
  17  13   2     1107.95     1156.40     32.89 o 
  18  13   2       43.87       75.80     15.49 o 
  19  13   2     1251.31     1365.43     39.50 o 
  20  13   2      274.13      277.27     20.58 o 
  21  13   2      290.60      235.93     19.85 o 
  22  13   2       82.36       91.18     16.75 o 
  23  13   2      196.14      190.58     19.01 o 
  24  13   2        7.04        3.70     15.07 o 
  25  13   2       72.71      111.61     19.07 o 
  26  13   2      169.80      170.54     18.97 o 
  27  13   2      194.22      209.55     20.07 o 
  28  13   2      114.08      126.17     17.37 o 
  29  13   2       48.37       41.26     15.53 o 
  30  13   2       24.47       10.16     15.04 o 
  31  13   2      270.17      277.75     22.36 o 
  32  13   2        4.30        9.95     15.77 o 
  33  13   2      655.74      671.96     26.92 o 
   0  14   2       96.66       97.89     19.93 o 
   1  14   2       22.09       13.50     12.07 o 
   2  14   2      119.59      126.45     15.01 o 
   3  14   2       23.76       15.68     12.38 o 
   4  14   2      331.87      278.84     17.99 o 
   5  14   2       31.98       51.25     13.29 o 
   6  14   2       62.81       52.55     13.40 o 
   7  14   2       23.32        6.26     12.47 o 
   8  14   2        5.35        1.29     11.91 o 
   9  14   2      191.78      210.66     15.88 o 
  10  14   2      111.65      104.68     15.13 o 
  11  14   2       18.92       11.75     11.77 o 
  12  14   2      137.06      131.43     14.89 o 
  13  14   2      146.41      136.47     15.20 o 
  14  14   2      167.98      145.26     16.14 o 
  15  14   2        8.49       13.11     14.04 o 
  16  14   2      553.77      535.08     25.78 o 
  17  14   2       22.05       37.20     15.54 o 
  18  14   2      673.01      645.39     33.37 o 
  19  14   2        2.64        9.19     15.08 o 
  20  14   2      623.68      625.18     29.75 o 
  21  14   2       72.69       82.92     17.01 o 
  22  14   2      600.73      621.57     29.46 o 
  23  14   2        7.61        7.72     16.12 o 
  24  14   2       10.08       12.84     17.15 o 
  25  14   2      412.36      423.28     27.87 o 
  26  14   2        6.12       38.24     18.10 o 
  27  14   2      196.24      200.11     23.02 o 
   1  15   2       99.20       51.57     14.65 o 
   2  15   2       61.76       52.16     14.33 o 
   3  15   2      452.88      463.38     22.09 o 
   4  15   2        1.49       16.84     13.78 o 
   5  15   2      374.61      407.13     23.23 o 
   6  15   2       37.93       49.43     14.14 o 
   7  15   2        1.40       -2.42     12.66 o 
   8  15   2        0.34        6.33     12.61 o 
   9  15   2        6.16        8.75     12.90 o 
  10  15   2        0.01       -9.21     12.42 o 
  11  15   2      159.74      143.91     19.37 o 
  12  15   2       13.00       16.53     13.03 o 
  13  15   2      149.85      188.33     18.12 o 
  14  15   2      101.11       97.92     23.48 o 
  15  15   2        3.53       -9.17     15.30 o 
  16  15   2        8.45       17.63     15.85 o 
  17  15   2      260.38      234.52     21.77 o 
  18  15   2        8.24        9.74     16.35 o 
   1   1   3      789.11      767.91      7.32 o 
   2   1   3      376.10      487.59      5.99 o 
   3   1   3      774.23      837.63      8.55 o 
   4   1   3     3302.50     3409.38     25.42 o 
   5   1   3      749.12      819.77      8.43 o 
   6   1   3      361.94      429.05      6.65 o 
   7   1   3     5369.11     5414.83     41.76 o 
   8   1   3     1696.28     1678.43     16.67 o 
   9   1   3     7574.72     7506.22     55.93 o 
  10   1   3     2855.23     2857.85     24.77 o 
  11   1   3     2652.99     2686.50     24.00 o 
  12   1   3       39.85       21.23      3.48 o 
  13   1   3       28.75       59.88      4.37 o 
  14   1   3     1719.77     1594.89     16.09 o 
  15   1   3      256.61      240.43      6.12 o 
  16   1   3      327.03      328.08      7.97 o 
  17   1   3     2572.21     2578.92     21.20 o 
  18   1   3     1705.39     1696.78     16.61 o 
  19   1   3      838.18      891.22     10.45 o 
  20   1   3       10.93       11.94      2.93 o 
  21   1   3     3124.31     3160.65     22.33 o 
  22   1   3     4798.64     4722.97     31.39 o 
  23   1   3     3259.72     3456.87     24.35 o 
  24   1   3     1811.34     1692.14     15.70 o 
  25   1   3     4000.49     3988.79     29.62 o 
  26   1   3      605.79      574.77     10.14 o 
  27   1   3     2616.45     2674.39     23.85 o 
  28   1   3     3726.98     3570.37     30.63 o 
  29   1   3       10.69       19.53      4.53 o 
  30   1   3     2315.60     1964.24     20.77 o 
  31   1   3      509.45      558.21     11.24 o 
  32   1   3        3.73       13.81      5.02 o 
  33   1   3      273.10      185.94      7.79 o 
  34   1   3      365.37      355.21     16.00 o 
  35   1   3      588.79      562.41     12.51 o 
  36   1   3      570.86      536.45     23.49 o 
  37   1   3       42.95       65.30      7.25 o 
  38   1   3      402.74      390.96     17.88 o 
  39   1   3      897.37      876.39     18.78 o 
  40   1   3      112.33      128.02     10.17 o 
  41   1   3      435.42      457.94     19.54 o 
  42   1   3     1071.59     1060.30     25.93 o 
  43   1   3       50.45       65.39     10.62 o 
  44   1   3       33.98       30.70     10.55 o 
  45   1   3       61.17       39.46     11.44 o 
  46   1   3       26.89       17.54     11.05 o 
  47   1   3      718.70      744.98     24.67 o 
  48   1   3       77.06       95.85     14.75 o 
  49   1   3       76.99       97.84     14.10 o 
  50   1   3        5.22       11.65     12.05 o 
  51   1   3       45.68       46.41     12.91 o 
  52   1   3        4.18      -20.79     11.75 o 
  53   1   3       62.74       42.53     13.39 o 
  54   1   3       61.23       64.77     16.24 o 
  55   1   3      793.16      878.74     30.63 o 
  56   1   3        1.46       27.16     15.43 o 
   0   2   3     5931.79     5878.15     56.42 o 
   1   2   3     1978.47     1950.78     15.99 o 
   2   2   3      783.96      904.37     12.50 o 
   3   2   3    27630.32    27813.74    197.73 o 
   4   2   3     1103.28     1148.32     13.42 o 
   5   2   3      533.11      424.74      6.73 o 
   6   2   3     9010.98     8951.82     67.77 o 
   7   2   3     1648.95     1807.98     18.78 o 
   8   2   3    11128.94    11187.43     85.52 o 
   9   2   3      205.62      136.68      4.77 o 
  10   2   3    10097.93    10448.26     75.76 o 
  11   2   3      141.63      109.13      4.29 o 
  12   2   3     5912.31     6082.62     47.09 o 
  13   2   3     3210.30     3148.35     25.97 o 
  14   2   3     6837.04     7158.14     48.24 o 
  15   2   3      369.65      542.22      8.39 o 
  16   2   3     6005.18     5834.88     38.97 o 
  17   2   3      794.57      620.87     11.52 o 
  18   2   3     3204.34     3251.30     22.57 o 
  19   2   3     1387.87     1384.75     13.22 o 
  20   2   3     1445.19     1578.03     14.17 o 
  21   2   3     1753.83     1675.98     14.95 o 
  22   2   3     2514.88     2539.95     20.04 o 
  23   2   3     1400.68     1202.47     15.52 o 
  24   2   3     6565.84     6401.24     42.86 o 
  25   2   3     2923.81     2645.95     22.74 o 
  26   2   3     4417.94     4317.44     34.44 o 
  27   2   3     3780.19     3519.79     30.34 o 
  28   2   3       11.50       22.02      4.88 o 
  29   2   3      406.38      458.75     10.57 o 
  30   2   3     4445.06     4226.91     38.53 o 
  31   2   3      228.25      239.20      8.89 o 
  32   2   3     2573.42     2608.84     28.50 o 
  33   2   3      374.47      413.40     11.49 o 
  34   2   3      208.52      254.53     10.52 o 
  35   2   3        0.26        0.18      6.05 o 
  36   2   3      114.93      117.13      8.20 o 
  37   2   3      593.38      636.37     15.31 o 
  38   2   3     1471.60     1506.79     23.49 o 
  39   2   3      207.72      244.94     11.07 o 
  40   2   3      968.36      982.17     27.96 o 
  41   2   3     1272.90     1292.36     20.80 o 
  42   2   3      428.84      449.89     16.16 o 
  43   2   3        7.76        6.34      7.52 o 
  44   2   3       13.48       21.25      9.23 o 
  45   2   3     1090.54     1090.99     24.08 o 
  46   2   3      295.52      276.01     14.48 o 
  47   2   3      316.03      323.27     15.32 o 
  48   2   3      161.11      128.84     13.23 o 
  49   2   3      678.30      683.84     24.76 o 
  50   2   3      617.48      604.11     25.26 o 
  51   2   3        7.62       16.48     13.75 o 
  52   2   3      497.79      495.58     24.21 o 
  53   2   3       29.52       32.25     16.66 o 
  54   2   3      372.64      344.73     33.57 o 
  55   2   3       91.52       80.50     18.70 o 
  56   2   3      871.77      889.37     35.11 o 
   1   3   3    18324.74    18137.15    142.01 o 
   2   3   3     6745.96     6442.94     55.01 o 
   3   3   3     8000.71     8084.87     67.24 o 
   4   3   3      908.93     1006.85     12.35 o 
   5   3   3    15437.50    15672.65    122.87 o 
   6   3   3     9667.28     9615.61     74.15 o 
   7   3   3      604.01      433.79     10.68 o 
   8   3   3       26.54       41.31      3.39 o 
   9   3   3    10799.80    10855.55     88.57 o 
  10   3   3     4534.17     4472.78     42.71 o 
  11   3   3     1388.58     1319.26     15.30 o 
  12   3   3     1943.02     1830.79     16.64 o 
  13   3   3     2890.59     3082.06     29.72 o 
  14   3   3     2810.76     2811.48     23.09 o 
  15   3   3    15278.84    15425.04     95.71 o 
  16   3   3      251.91      265.20      5.38 o 
  17   3   3     3525.61     3650.08     25.74 o 
  18   3   3     7080.63     6934.33     43.19 o 
  19   3   3       64.72       67.65      3.86 o 
  20   3   3       28.84       15.95      3.03 o 
  21   3   3     3017.03     2965.55     22.23 o 
  22   3   3       44.58       43.50      4.31 o 
  23   3   3     4763.53     4667.11     34.96 o 
  24   3   3      315.02      317.51      7.72 o 
  25   3   3     5144.97     5101.30     40.52 o 
  26   3   3     1390.10     1306.04     19.39 o 
  27   3   3      647.76      699.76     12.66 o 
  28   3   3        0.78       -2.73      4.84 o 
  29   3   3     2640.29     2684.74     28.43 o 
  30   3   3        5.18       16.48      5.44 o 
  31   3   3     2168.65     2207.49     26.11 o 
  32   3   3        1.44        9.10      5.81 o 
  33   3   3     2494.68     2455.47     35.15 o 
  34   3   3     1111.68     1059.01     17.99 o 
  35   3   3      821.47      829.24     17.71 o 
  36   3   3      113.44      151.12     15.54 o 
  37   3   3      243.86      246.64     16.07 o 
  38   3   3      709.34      766.78     19.03 o 
  39   3   3     1353.75     1327.15     21.36 o 
  40   3   3       19.95       34.53      7.64 o 
  41   3   3     2110.12     2165.04     28.98 o 
  42   3   3     1602.59     1721.26     25.89 o 
  43   3   3      906.36      943.74     19.98 o 
  44   3   3       20.35       42.91      8.99 o 
  45   3   3      744.54      689.63     23.16 o 
  46   3   3      981.54     1008.61     23.11 o 
  47   3   3     2508.08     2603.36     36.56 o 
  48   3   3      179.39      218.45     14.39 o 
  49   3   3      928.94      944.94     25.68 o 
  50   3   3       60.21       63.14     13.02 o 
  51   3   3      213.14      189.43     20.27 o 
  52   3   3      390.08      419.78     23.23 o 
  53   3   3      112.39       92.11     19.01 o 
  54   3   3      279.15      304.97     25.16 o 
  55   3   3       13.17       26.96     17.82 o 
   0   4   3    44833.76    47617.73    497.75 o 
   1   4   3     3062.11     2872.38     26.30 o 
   2   4   3     3615.53     3685.16     31.29 o 
   3   4   3     1608.39     1514.91     16.73 o 
   4   4   3     4465.85     4658.73     42.66 o 
   5   4   3      473.52      488.48      9.67 o 
   6   4   3     6550.92     6511.48     59.38 o 
   7   4   3        3.25        4.19      2.56 o 
   8   4   3     9404.97     9569.47     69.61 o 
   9   4   3      259.49      200.49      4.90 o 
  10   4   3     3621.23     3598.49     27.24 o 
  11   4   3       97.00       78.64      3.51 o 
  12   4   3     3718.84     3519.88     26.16 o 
  13   4   3      914.22      749.92      9.46 o 
  14   4   3     2040.57     2124.76     18.06 o 
  15   4   3     1783.28     1715.07     15.57 o 
  16   4   3     4319.53     4226.87     28.46 o 
  17   4   3      585.07      605.45      9.64 o 
  18   4   3      452.69      418.47      7.04 o 
  19   4   3       19.18       12.69      2.98 o 
  20   4   3     1425.37     1531.60     16.80 o 
  21   4   3     3951.30     3769.33     28.95 o 
  22   4   3      373.07      423.52      8.85 o 
  23   4   3      580.96      569.98     10.11 o 
  24   4   3      112.24      142.05      6.29 o 
  25   4   3      207.27      261.06      8.40 o 
  26   4   3     3161.37     3179.24     29.39 o 
  27   4   3       12.17       11.93      5.11 o 
  28   4   3     2139.72     2185.03     25.39 o 
  29   4   3      937.37      929.01     16.46 o 
  30   4   3     3791.33     3844.36     39.48 o 
  31   4   3     1297.32     1243.12     19.63 o 
  32   4   3     2550.96     2541.08     29.14 o 
  33   4   3       12.21       18.52      6.33 o 
  34   4   3     1526.63     1472.73     21.46 o 
  35   4   3        3.87       10.43      6.43 o 
  36   4   3     1396.38     1445.16     31.74 o 
  37   4   3      806.35      763.04     16.29 o 
  38   4   3      717.17      683.29     15.73 o 
  39   4   3       18.39       33.10      8.27 o 
  40   4   3     1161.14     1150.73     21.83 o 
  41   4   3      417.03      373.89     19.27 o 
  42   4   3     1013.38     1040.91     26.44 o 
  43   4   3       98.26       94.89     10.56 o 
  44   4   3      919.18      865.25     25.64 o 
  45   4   3        0.84       -1.22     10.33 o 
  46   4   3     1112.55     1103.02     26.41 o 
  47   4   3      305.91      263.72     16.82 o 
  48   4   3     1074.20     1068.35     28.95 o 
  49   4   3        7.67        6.11     11.34 o 
  50   4   3      330.44      284.51     22.18 o 
  51   4   3      123.70      151.72     15.95 o 
  52   4   3       32.32       23.32     13.36 o 
  53   4   3      178.90      140.67     17.56 o 
  54   4   3        5.59       16.80     14.46 o 
  55   4   3       45.42       31.01     15.16 o 
   1   5   3      292.79      220.92      6.83 o 
   2   5   3      491.92      470.81      9.81 o 
   3   5   3      306.39      359.36      9.05 o 
   4   5   3      246.22      188.30      5.93 o 
   5   5   3     3109.72     3217.83     28.31 o 
   6   5   3      178.47      147.31      5.58 o 
   7   5   3     3610.27     3624.28     27.26 o 
   8   5   3       97.36      103.46      3.97 o 
   9   5   3     4167.54     4145.46     31.54 o 
  10   5   3       81.02      125.15      4.30 o 
  11   5   3     4093.85     4218.44     30.98 o 
  12   5   3        3.66        1.55      2.55 o 
  13   5   3     2038.68     2193.12     17.15 o 
  14   5   3     1024.65      986.63     11.66 o 
  15   5   3      381.84      529.69      7.90 o 
  16   5   3      242.07      263.82      6.08 o 
  17   5   3     2501.65     2610.24     21.10 o 
  18   5   3        0.22        0.88      3.39 o 
  19   5   3       64.64       94.81      5.06 o 
  20   5   3        0.77        3.18      3.54 o 
  21   5   3     1554.63     1465.45     16.28 o 
  22   5   3      216.10      226.53      7.67 o 
  23   5   3      134.35      153.84      8.26 o 
  24   5   3      471.95      441.02     10.87 o 
  25   5   3     2381.57     2444.56     26.32 o 
  26   5   3        1.33        9.21      5.41 o 
  27   5   3     2413.04     2413.64     27.61 o 
  28   5   3        0.13        6.35      5.65 o 
  29   5   3      395.30      399.89     14.19 o 
  30   5   3      702.56      685.40     21.63 o 
  31   5   3     1556.60     1562.37     23.87 o 
  32   5   3      144.43      155.52      9.66 o 
  33   5   3       36.16       33.66      7.66 o 
  34   5   3        0.51       -0.20      7.13 o 
  35   5   3      895.70      850.50     20.37 o 
  36   5   3        0.19        5.83      7.25 o 
  37   5   3      131.67      141.78     11.13 o 
  38   5   3       50.73       50.55      9.28 o 
  39   5   3      266.62      249.53     13.49 o 
  40   5   3      159.49      137.13     12.42 o 
  41   5   3      211.24      168.21     13.24 o 
  42   5   3       68.89       62.01     11.24 o 
  43   5   3      273.47      248.65     14.81 o 
  44   5   3       12.65        7.27     10.67 o 
  45   5   3      313.83      339.92     17.13 o 
  46   5   3       17.12       24.84     12.04 o 
  47   5   3      445.42      471.07     20.21 o 
  48   5   3        5.61        3.65     11.93 o 
  49   5   3       10.89       -4.14     13.11 o 
  50   5   3       28.53       18.98     13.49 o 
  51   5   3      260.52      265.44     19.50 o 
  52   5   3        1.47       14.11     12.88 o 
  53   5   3        3.75        8.18     14.57 o 
  54   5   3       26.19       27.90     14.22 o 
   0   6   3     3753.15     3691.28     41.33 o 
   1   6   3      267.85      273.97      7.14 o 
   2   6   3      533.79      420.43      9.62 o 
   3   6   3     1021.12     1020.31     12.69 o 
   4   6   3      893.54      843.29     11.29 o 
   5   6   3      662.30      619.42      8.68 o 
   6   6   3       89.94       65.31      3.56 o 
   7   6   3       18.51       10.87      2.78 o 
   8   6   3       32.31       26.12      3.12 o 
   9   6   3      145.57      151.81      4.45 o 
  10   6   3     2833.77     2728.20     21.27 o 
  11   6   3      170.04      150.47      5.04 o 
  12   6   3      172.82      212.41      5.74 o 
  13   6   3       34.98       27.02      3.61 o 
  14   6   3      104.09      154.74      5.77 o 
  15   6   3       96.28      103.45      5.54 o 
  16   6   3      168.78      186.06      7.33 o 
  17   6   3      294.02      293.61      7.60 o 
  18   6   3      165.35      168.43      7.32 o 
  19   6   3      410.85      380.96      9.02 o 
  20   6   3      425.04      431.87     12.12 o 
  21   6   3     4968.70     4714.38     43.58 o 
  22   6   3     3570.28     3480.83     34.94 o 
  23   6   3     1456.41     1504.64     21.30 o 
  24   6   3     1060.61     1009.05     21.86 o 
  25   6   3       35.44       41.51      7.44 o 
  26   6   3     1176.79     1161.20     21.66 o 
  27   6   3      138.62      123.35      9.52 o 
  28   6   3       10.21        2.14      7.78 o 
  29   6   3       46.24       28.30      8.03 o 
  30   6   3      286.04      269.33     13.44 o 
  31   6   3       33.02       32.39      8.90 o 
  32   6   3      472.61      436.85     19.19 o 
  33   6   3       35.21       20.11      9.06 o 
  34   6   3       66.51       40.53      9.79 o 
  35   6   3      335.46      340.32     19.67 o 
  36   6   3      494.11      553.89     21.24 o 
  37   6   3      212.09      187.28     13.59 o 
  38   6   3       18.54        6.41      9.66 o 
  39   6   3        4.03      -11.39      9.82 o 
  40   6   3        2.14        3.86      9.94 o 
  41   6   3       64.93       46.71     11.26 o 
  42   6   3      211.48      226.36     14.84 o 
  43   6   3       12.56       16.91     11.07 o 
  44   6   3       46.87       23.62     11.65 o 
  45   6   3       36.75        8.69     11.42 o 
  46   6   3       31.95       28.41     12.13 o 
  47   6   3       20.55       22.80     12.78 o 
  48   6   3       11.65       12.25     12.75 o 
  49   6   3      141.02      129.96     15.98 o 
  50   6   3       20.38       -4.91     13.34 o 
  51   6   3      144.24      110.28     17.16 o 
  52   6   3      283.70      282.18     24.13 o 
   1   7   3     3756.67     3669.92     31.56 o 
   2   7   3     1025.22      969.59     13.25 o 
   3   7   3     1371.72     1310.44     15.68 o 
   4   7   3     1317.75     1344.29     15.12 o 
   5   7   3      582.63      605.93     10.20 o 
   6   7   3     2067.47     2176.25     20.79 o 
   7   7   3      213.43      271.11      7.08 o 
   8   7   3      113.13      114.74      5.34 o 
   9   7   3       42.28       52.16      4.27 o 
  10   7   3      996.13      941.60     13.88 o 
  11   7   3        8.54       10.99      3.82 o 
  12   7   3       35.65       41.56      4.44 o 
  13   7   3      286.97      267.92      9.56 o 
  14   7   3      491.80      415.98     14.47 o 
  15   7   3     1621.56     1685.07     21.01 o 
  16   7   3      354.55      345.70     10.87 o 
  17   7   3      864.92      867.87     19.31 o 
  18   7   3     2674.79     2410.95     28.01 o 
  19   7   3       30.52       43.10      6.79 o 
  20   7   3      447.16      445.49     12.64 o 
  21   7   3      494.38      554.16     13.61 o 
  22   7   3      738.77      754.16     16.76 o 
  23   7   3      900.15      907.91     18.48 o 
  24   7   3       30.30       24.40      7.54 o 
  25   7   3      139.47      117.93     10.28 o 
  26   7   3       89.79       94.07     10.68 o 
  27   7   3        2.07       -1.00      8.04 o 
  28   7   3        5.31      -11.36      7.79 o 
  29   7   3       74.76       73.79     10.27 o 
  30   7   3       28.85       17.80      9.16 o 
  31   7   3      209.09      191.19     13.06 o 
  32   7   3       74.34       63.26      9.83 o 
  33   7   3       59.15       55.30     11.10 o 
  34   7   3     1243.63     1239.91     27.94 o 
  35   7   3      141.81      152.65     13.60 o 
  36   7   3      229.01      211.69     18.93 o 
  37   7   3       54.30       61.40     12.31 o 
  38   7   3      714.94      703.79     29.53 o 
  39   7   3      274.66      283.07     16.52 o 
  40   7   3        0.10       -3.97     11.06 o 
  41   7   3      387.38      371.05     18.56 o 
  42   7   3      330.81      308.17     23.31 o 
  43   7   3       36.27       41.61     12.09 o 
  44   7   3        1.80        0.99     11.53 o 
  45   7   3       13.16       15.19     12.12 o 
  46   7   3      207.73      203.68     16.13 o 
  47   7   3       96.56       89.70     14.40 o 
  48   7   3       27.08       32.19     13.88 o 
  49   7   3      115.52       99.42     15.62 o 
  50   7   3      126.75      131.25     16.40 o 
  51   7   3       15.73       10.17     14.43 o 
   0   8   3      264.38      251.90     16.84 o 
   1   8   3     1430.62     1361.86     16.69 o 
   2   8   3      706.48      799.25     11.65 o 
   3   8   3      978.19      937.34     13.53 o 
   4   8   3      403.40      425.25     10.00 o 
   5   8   3     1688.42     1661.13     18.53 o 
   6   8   3     2526.09     2548.74     27.39 o 
   7   8   3      946.33      974.75     17.02 o 
   8   8   3       55.78       68.75      6.18 o 
   9   8   3      197.07      203.21      9.03 o 
  10   8   3     1028.60     1065.03     15.20 o 
  11   8   3      494.16      528.54     11.35 o 
  12   8   3      277.10      306.61      9.16 o 
  13   8   3       60.10       47.25      6.70 o 
  14   8   3     2261.97     2200.10     27.47 o 
  15   8   3        3.23        4.51      6.13 o 
  16   8   3     2584.37     2575.95     32.20 o 
  17   8   3     1480.44     1408.47     22.61 o 
  18   8   3     2376.09     2408.45     31.39 o 
  19   8   3      435.42      450.92     13.94 o 
  20   8   3      560.62      572.76     18.98 o 
  21   8   3      743.40      778.16     19.73 o 
  22   8   3     1178.51     1224.32     24.39 o 
  23   8   3      340.60      387.37     14.02 o 
  24   8   3     3314.43     3395.54     40.61 o 
  25   8   3      409.77      452.58     15.02 o 
  26   8   3      539.75      470.61     16.44 o 
  27   8   3     1024.60      990.98     22.75 o 
  28   8   3      289.56      244.49     14.78 o 
  29   8   3       18.86       30.39     10.44 o 
  30   8   3      163.01      163.89     13.83 o 
  31   8   3        3.64        4.21     10.49 o 
  32   8   3     1121.52     1150.26     27.52 o 
  33   8   3      722.91      778.59     31.73 o 
  34   8   3      150.84      139.75     14.06 o 
  35   8   3      167.79      129.23     13.99 o 
  36   8   3       72.71       47.06     12.36 o 
  37   8   3      616.26      580.60     22.37 o 
  38   8   3      990.96      935.30     28.46 o 
  39   8   3       92.92      106.45     14.81 o 
  40   8   3      343.17      350.53     19.96 o 
  41   8   3       95.94       67.78     13.56 o 
  42   8   3       37.46       39.31     13.24 o 
  43   8   3        8.78       -4.34     12.35 o 
  44   8   3       21.14       12.74     12.78 o 
  45   8   3      373.23      396.31     24.08 o 
  46   8   3       12.32       -0.81     12.64 o 
  47   8   3       35.50       31.46     13.51 o 
  48   8   3        9.66       18.36     13.63 o 
  49   8   3      282.31      313.31     19.35 o 
   1   9   3     2742.66     2879.45     33.03 o 
   2   9   3        3.24       -0.90      5.89 o 
   3   9   3      620.75      631.06     18.22 o 
   4   9   3       71.98       56.14      6.99 o 
   5   9   3      852.80      892.00     21.68 o 
   6   9   3      484.97      504.89     16.84 o 
   7   9   3      699.89      765.46     14.47 o 
   8   9   3       56.46       51.26      6.54 o 
   9   9   3     2437.89     2547.76     29.65 o 
  10   9   3      716.73      739.98     21.19 o 
  11   9   3      950.62      966.49     18.74 o 
  12   9   3      392.11      359.59     12.74 o 
  13   9   3      304.99      343.24     11.07 o 
  14   9   3      105.44       98.02      9.48 o 
  15   9   3     2560.87     2689.61     34.57 o 
  16   9   3        0.01       13.41      7.51 o 
  17   9   3     1628.11     1639.00     27.16 o 
  18   9   3      203.14      184.55     14.05 o 
  19   9   3     3064.16     3078.63     40.55 o 
  20   9   3       57.75       57.57     10.02 o 
  21   9   3     1885.41     1910.61     32.00 o 
  22   9   3     2839.84     2805.89     40.53 o 
  23   9   3     1270.55     1236.16     26.17 o 
  24   9   3      368.50      359.86     18.92 o 
  25   9   3      914.02      909.54     21.91 o 
  26   9   3      175.64      181.45     13.28 o 
  27   9   3      105.13       94.02     11.91 o 
  28   9   3      115.66       93.35     12.63 o 
  29   9   3      659.12      676.19     21.39 o 
  30   9   3      842.42      812.02     24.07 o 
  31   9   3      406.35      352.30     18.13 o 
  32   9   3      135.03      133.68     16.02 o 
  33   9   3      843.01      888.54     25.98 o 
  34   9   3      182.48      162.42     15.68 o 
  35   9   3      489.05      436.41     20.46 o 
  36   9   3       39.21       49.37     13.27 o 
  37   9   3      874.71      808.52     31.44 o 
  38   9   3      503.71      525.00     31.60 o 
  39   9   3      613.98      615.55     33.95 o 
  40   9   3        3.62       13.26     13.19 o 
  41   9   3      601.32      646.00     25.74 o 
  42   9   3       56.18       52.99     14.82 o 
  43   9   3        4.75       -1.28     13.01 o 
  44   9   3       49.33       66.37     14.96 o 
  45   9   3        4.59       -2.50     13.55 o 
  46   9   3       17.18       23.37     14.68 o 
   0  10   3     4748.30     5009.01     73.00 o 
   1  10   3       93.72      111.14     12.68 o 
   2  10   3     3184.22     3291.80     38.05 o 
   3  10   3      803.25      774.85     17.05 o 
   4  10   3     1972.83     1991.44     27.77 o 
   5  10   3      389.79      359.92     15.18 o 
   6  10   3      610.83      615.79     19.43 o 
   7  10   3      745.89      717.26     16.64 o 
   8  10   3      403.43      398.17     16.94 o 
   9  10   3      728.47      641.52     18.88 o 
  10  10   3      110.43      115.75      9.27 o 
  11  10   3      157.82      190.74     10.50 o 
  12  10   3      285.16      301.44     11.98 o 
  13  10   3        0.84       -3.53      7.28 o 
  14  10   3      661.59      705.04     17.08 o 
  15  10   3        3.35       11.22      8.38 o 
  16  10   3     2695.56     2795.01     38.86 o 
  17  10   3       18.53       30.56      9.43 o 
  18  10   3     1371.13     1461.13     29.38 o 
  19  10   3        4.53       18.28      9.40 o 
  20  10   3     2401.94     2453.19     38.06 o 
  21  10   3       87.01       90.37     11.79 o 
  22  10   3      327.13      320.27     20.48 o 
  23  10   3      535.95      577.66     26.65 o 
  24  10   3      405.14      374.32     18.72 o 
  25  10   3       23.65       20.60     10.32 o 
  26  10   3      498.42      484.91     18.39 o 
  27  10   3      118.39       95.43     12.80 o 
  28  10   3      345.94      317.58     17.04 o 
  29  10   3      267.52      264.12     17.12 o 
  30  10   3      103.24       74.71     13.22 o 
  31  10   3       37.72       32.80     12.88 o 
  32  10   3      515.45      580.10     33.58 o 
  33  10   3      108.87      138.15     15.86 o 
  34  10   3      758.73      724.01     41.55 o 
  35  10   3       41.91       67.01     14.60 o 
  36  10   3     1771.95     1932.38     47.95 o 
  37  10   3       28.87       40.95     14.27 o 
  38  10   3      197.69      146.38     17.36 o 
  39  10   3      218.76      219.40     18.80 o 
  40  10   3      501.02      485.35     23.95 o 
  41  10   3       56.18       50.49     15.65 o 
  42  10   3      148.69      100.32     17.03 o 
  43  10   3       28.15       -0.90     14.71 o 
   1  11   3     1804.00     1802.95     30.64 o 
   2  11   3       25.60       39.68      9.88 o 
   3  11   3     1159.67     1162.59     24.48 o 
   4  11   3      309.10      292.29     14.35 o 
   5  11   3      769.99      783.85     29.04 o 
   6  11   3      359.39      369.96     15.33 o 
   7  11   3      268.48      278.74     14.65 o 
   8  11   3        0.53        1.49      8.47 o 
   9  11   3        5.88       -4.93      8.25 o 
  10  11   3        3.39       -6.36      8.28 o 
  11  11   3      457.29      436.83     15.67 o 
  12  11   3       26.09       26.72      8.59 o 
  13  11   3      888.14      858.74     19.10 o 
  14  11   3      394.86      380.61     14.45 o 
  15  11   3      862.37      859.29     30.16 o 
  16  11   3       87.72       90.09     11.66 o 
  17  11   3      901.60      995.30     24.69 o 
  18  11   3      414.72      450.87     19.09 o 
  19  11   3      721.65      776.87     22.89 o 
  20  11   3        0.53        5.73     10.50 o 
  21  11   3      698.06      737.34     22.80 o 
  22  11   3       57.24       51.10     12.26 o 
  23  11   3       30.21       32.60     12.41 o 
  24  11   3       57.15       45.86     12.45 o 
  25  11   3       34.72       10.84     11.76 o 
  26  11   3       31.42       16.23     11.14 o 
  27  11   3        6.59        7.92     11.53 o 
  28  11   3      593.01      634.69     22.52 o 
  29  11   3      202.21      187.43     16.56 o 
  30  11   3      447.48      510.51     22.39 o 
  31  11   3     1278.84     1429.02     33.91 o 
  32  11   3       33.94       56.57     17.85 o 
  33  11   3      494.36      467.07     22.65 o 
  34  11   3        1.11        2.71     14.01 o 
  35  11   3      770.51      776.31     27.50 o 
  36  11   3      174.17      173.74     19.25 o 
  37  11   3      506.79      533.89     24.57 o 
  38  11   3        8.91        9.91     14.56 o 
  39  11   3       49.22       55.33     15.79 o 
  40  11   3      205.27      240.76     27.86 o 
   0  12   3      123.07      129.89     18.17 o 
   1  12   3      176.92      157.19     13.34 o 
   2  12   3      538.77      524.86     18.76 o 
   3  12   3      804.51      793.65     22.15 o 
   4  12   3      946.72      951.37     23.90 o 
   5  12   3      110.33      119.12     12.64 o 
   6  12   3      105.36       93.73     12.18 o 
   7  12   3       17.26       12.41     10.15 o 
   8  12   3      427.70      405.27     18.32 o 
   9  12   3        0.08       -7.93      9.68 o 
  10  12   3       10.29       15.54     10.35 o 
  11  12   3       75.01       41.59     10.64 o 
  12  12   3        8.40       10.08      9.54 o 
  13  12   3      366.79      363.59     17.51 o 
  14  12   3      253.28      252.59     15.22 o 
  15  12   3       46.13       45.82     11.89 o 
  16  12   3      269.81      306.95     17.71 o 
  17  12   3       38.10       39.54     11.61 o 
  18  12   3      313.57      311.26     16.87 o 
  19  12   3       63.04       52.25     12.30 o 
  20  12   3      295.96      300.14     17.75 o 
  21  12   3        5.79       12.66     12.07 o 
  22  12   3      213.31      244.45     16.75 o 
  23  12   3       49.20       49.99     13.26 o 
  24  12   3        4.69        1.38     12.19 o 
  25  12   3      349.05      412.13     20.49 o 
  26  12   3       16.84       17.32     12.50 o 
  27  12   3      252.42      258.55     17.54 o 
  28  12   3        0.87       -6.81     12.18 o 
  29  12   3      166.06      135.25     16.24 o 
  30  12   3        0.91        0.75     13.30 o 
  31  12   3      112.27      107.42     16.27 o 
  32  12   3        1.24       -7.80     14.39 o 
  33  12   3        0.19       13.14     15.05 o 
  34  12   3      493.43      497.29     36.08 o 
  35  12   3       25.63       18.02     15.25 o 
  36  12   3      200.17      221.39     22.67 o 
   1  13   3       87.66       89.80     13.63 o 
   2  13   3      684.41      753.01     27.80 o 
   3  13   3       86.68       99.00     13.47 o 
   4  13   3       86.55       98.69     13.39 o 
   5  13   3        5.38       16.25     11.23 o 
   6  13   3      248.58      236.85     15.84 o 
   7  13   3      187.80      167.89     17.30 o 
   8  13   3       27.72       16.39     11.20 o 
   9  13   3       32.47        6.54     10.96 o 
  10  13   3      195.46      142.47     13.79 o 
  11  13   3        2.02       -4.87     10.67 o 
  12  13   3      304.10      291.59     16.34 o 
  13  13   3       28.16       15.53     11.78 o 
  14  13   3      488.90      511.57     22.18 o 
  15  13   3       84.59       86.84     14.26 o 
  16  13   3       88.29       81.43     14.41 o 
  17  13   3        2.18        6.78     12.34 o 
  18  13   3       44.46       40.68     14.80 o 
  19  13   3      580.19      588.34     24.55 o 
  20  13   3       86.06       93.65     14.93 o 
  21  13   3      196.85      177.18     16.80 o 
  22  13   3       42.40       14.57     13.41 o 
  23  13   3       24.02       17.42     13.36 o 
  24  13   3      317.71      274.36     19.02 o 
  25  13   3       28.08       57.00     14.63 o 
  26  13   3      290.00      337.07     19.82 o 
  27  13   3       11.10       -4.33     13.32 o 
  28  13   3       23.51       13.14     13.67 o 
  29  13   3        7.50       -0.25     13.86 o 
  30  13   3        3.14       -7.59     14.04 o 
  31  13   3       88.63      100.95     17.19 o 
   0  14   3      374.45      289.83     25.07 o 
   1  14   3       65.80       77.74     13.84 o 
   2  14   3      203.48      197.56     16.52 o 
   3  14   3       47.28       45.74     13.00 o 
   4  14   3        1.99        7.94     12.28 o 
   5  14   3        0.01        6.52     12.32 o 
   6  14   3      348.08      357.98     21.49 o 
   7  14   3        1.11       -1.85     11.81 o 
   8  14   3      275.27      252.38     19.68 o 
   9  14   3      131.49      128.85     14.53 o 
  10  14   3      371.11      357.36     18.54 o 
  11  14   3       10.12       28.46     12.26 o 
  12  14   3       22.92       20.85     12.64 o 
  13  14   3      220.96      204.31     17.72 o 
  14  14   3       98.90      106.03     15.98 o 
  15  14   3      306.33      311.36     21.76 o 
  16  14   3       25.24       33.47     15.42 o 
  17  14   3        5.19       17.30     14.68 o 
  18  14   3        4.34        3.88     14.16 o 
  19  14   3       58.43       49.81     15.69 o 
  20  14   3        4.22       -0.81     14.44 o 
  21  14   3        6.77        4.99     14.73 o 
  22  14   3       67.69       44.75     15.90 o 
  23  14   3        0.15       -0.69     14.17 o 
  24  14   3       70.02       54.05     15.31 o 
  25  14   3       17.95       16.92     15.19 o 
   1  15   3        5.38       10.57     13.54 o 
   2  15   3      121.22      124.64     19.11 o 
   3  15   3        6.87      -25.48     12.74 o 
   4  15   3       96.87      117.33     16.10 o 
   5  15   3      434.03      414.46     20.73 o 
   6  15   3       65.44       89.20     14.94 o 
   7  15   3      598.80      591.32     22.70 o 
   8  15   3       22.26       52.92     14.01 o 
   9  15   3      745.10      824.31     25.86 o 
  10  15   3       12.64       39.10     13.63 o 
  11  15   3      572.05      525.61     22.74 o 
  12  15   3        9.72       13.00     14.81 o 
  13  15   3      108.56      100.62     18.25 o 
  14  15   3      237.43      290.63     22.55 o 
  15  15   3      101.77       62.62     16.98 o 
  16  15   3       93.93       65.95     18.41 o 
   0   0   4     9672.28    10037.24    138.25 o 
   1   0   4      269.60      235.42      7.89 o 
   2   0   4     8853.02     8598.31     78.59 o 
   3   0   4      967.04      958.35     15.41 o 
   4   0   4     6092.03     6321.69     61.88 o 
   5   0   4    13842.96    13102.30    114.35 o 
   6   0   4    19950.90    21051.65    185.97 o 
   7   0   4    10427.17    10686.50     98.57 o 
   8   0   4     9487.42     9904.91     92.15 o 
   9   0   4      478.00      650.44     18.74 o 
  10   0   4     5314.22     5551.15     54.90 o 
  11   0   4     2853.96     2661.19     30.52 o 
  12   0   4    11731.74    12131.28    110.81 o 
  13   0   4      494.09      500.92     11.63 o 
  14   0   4     3236.66     3148.38     37.30 o 
  15   0   4      732.27      823.70     16.57 o 
  16   0   4     9101.76     9452.50     90.04 o 
  17   0   4     1960.01     1738.00     28.80 o 
  18   0   4     6424.75     6241.14     59.76 o 
  19   0   4       11.87        4.26      4.14 o 
  20   0   4     6771.98     7199.30     61.46 o 
  21   0   4    12981.61    12225.03    104.46 o 
  22   0   4     8420.20     8197.32     73.35 o 
  23   0   4     6497.96     6335.14     59.83 o 
  24   0   4     1197.02     1323.26     20.94 o 
  25   0   4      108.27      106.83      7.93 o 
  26   0   4      138.92      192.98      9.61 o 
  27   0   4    14010.76    13388.40    121.70 o 
  28   0   4     1076.69     1228.89     31.99 o 
  29   0   4      425.40      443.75     13.85 o 
  30   0   4     2880.88     2763.29     37.88 o 
  31   0   4      648.70      582.15     19.08 o 
  32   0   4     5020.41     5219.33     64.43 o 
  33   0   4     2499.74     2615.33     43.64 o 
  34   0   4      787.27      802.29     34.99 o 
  35   0   4      203.77      210.18     24.36 o 
  36   0   4     1611.40     1807.63     38.87 o 
  37   0   4     3430.75     3617.79     60.36 o 
  38   0   4     3059.89     3170.50     64.91 o 
  39   0   4     2145.15     2154.44     52.56 o 
  40   0   4      378.70      403.60     25.15 o 
  41   0   4      186.18      139.13     20.12 o 
  42   0   4      586.23      555.52     29.09 o 
  43   0   4      404.73      489.68     28.16 o 
  44   0   4       70.54       65.97     17.13 o 
  45   0   4     1889.46     2017.27     74.93 o 
  46   0   4      624.92      726.60     35.18 o 
  47   0   4        3.23       34.12     17.57 o 
  48   0   4      367.76      384.24     37.30 o 
  49   0   4      222.96      228.58     24.38 o 
  50   0   4     1905.38     2071.34     87.85 o 
  51   0   4      116.24      167.97     23.74 o 
  52   0   4      372.50      342.21     28.62 o 
  53   0   4      483.11      500.50     32.47 o 
  54   0   4      898.37      931.74     54.39 o 
  55   0   4      320.57      381.56     29.69 o 
   1   1   4     5955.30     5977.82     40.38 o 
   2   1   4     1420.42     1414.69     13.23 o 
   3   1   4    13412.63    13686.44     87.71 o 
   4   1   4     6420.74     6330.95     42.59 o 
   5   1   4     3363.71     3479.91     25.26 o 
   6   1   4    11432.97    10823.76     69.77 o 
   7   1   4     1689.33     1666.14     13.45 o 
   8   1   4     1378.01     1514.74     14.43 o 
   9   1   4       22.32       20.99      2.66 o 
  10   1   4     8754.36     8581.48     58.26 o 
  11   1   4     2481.07     2540.84     21.71 o 
  12   1   4     1317.79     1257.25     13.50 o 
  13   1   4      933.23      959.14     11.60 o 
  14   1   4      593.41      679.71      9.76 o 
  15   1   4    10023.92    10095.08     64.07 o 
  16   1   4     2139.61     2032.78     17.69 o 
  17   1   4     5286.70     5314.93     36.96 o 
  18   1   4     2683.88     2674.66     21.38 o 
  19   1   4     8581.00     8460.37     56.94 o 
  20   1   4     4697.48     4537.43     34.60 o 
  21   1   4     4178.18     4320.42     31.87 o 
  22   1   4     7590.53     7391.00     48.49 o 
  23   1   4     5735.90     5853.33     40.54 o 
  24   1   4     1062.70     1075.56     14.28 o 
  25   1   4     1040.69     1048.43     13.08 o 
  26   1   4     1352.53     1234.50     14.73 o 
  27   1   4     3308.54     3406.17     28.68 o 
  28   1   4      313.55      295.10      8.07 o 
  29   1   4       36.63       37.82      5.25 o 
  30   1   4       40.37       52.33      5.64 o 
  31   1   4       40.35       48.54      5.94 o 
  32   1   4     3417.56     3416.63     36.87 o 
  33   1   4     1862.20     1916.66     23.24 o 
  34   1   4      342.82      376.84     11.46 o 
  35   1   4     3869.49     3889.72     39.87 o 
  36   1   4      505.80      598.97     14.50 o 
  37   1   4     1346.25     1387.18     21.49 o 
  38   1   4     3298.77     3308.59     39.90 o 
  39   1   4      976.44     1008.33     21.02 o 
  40   1   4      177.84      184.66     12.36 o 
  41   1   4      414.92      393.98     16.94 o 
  42   1   4      128.03      122.13     13.11 o 
  43   1   4      290.42      238.79     15.79 o 
  44   1   4       17.53       16.53     10.94 o 
  45   1   4      332.54      334.64     19.78 o 
  46   1   4      130.00      127.26     14.61 o 
  47   1   4      917.38      948.68     30.20 o 
  48   1   4      824.31      879.11     26.66 o 
  49   1   4      629.68      671.94     23.99 o 
  50   1   4       86.99       73.43     14.01 o 
  51   1   4      101.83       77.57     14.48 o 
  52   1   4        3.28       -3.78     12.54 o 
  53   1   4      585.34      622.71     41.27 o 
  54   1   4      259.34      255.55     19.40 o 
  55   1   4      788.73      788.86     27.07 o 
   0   2   4    15953.29    16489.91    154.95 o 
   1   2   4     5231.64     5644.86     40.38 o 
   2   2   4     4163.84     4248.69     32.67 o 
   3   2   4     2314.53     2254.21     20.74 o 
   4   2   4       66.58       91.57      4.56 o 
   5   2   4      395.02      295.80      7.93 o 
   6   2   4      312.28      333.17      6.57 o 
   7   2   4     2043.50     1888.72     18.04 o 
   8   2   4      266.95      318.59      7.99 o 
   9   2   4      533.14      511.57      7.06 o 
  10   2   4      124.68       92.73      3.82 o 
  11   2   4     4787.88     4834.94     34.29 o 
  12   2   4      288.47      241.78      7.63 o 
  13   2   4     4131.06     4019.69     26.81 o 
  14   2   4     3047.09     3062.23     21.24 o 
  15   2   4      596.92      640.21      8.02 o 
  16   2   4     1357.07     1344.92     12.49 o 
  17   2   4     1330.09     1317.96     12.58 o 
  18   2   4     4735.93     4729.33     31.71 o 
  19   2   4      237.28      282.80      6.58 o 
  20   2   4     6261.16     6095.20     41.24 o 
  21   2   4     1075.30     1023.20     12.51 o 
  22   2   4       11.56        3.00      3.62 o 
  23   2   4     4748.16     4546.55     35.06 o 
  24   2   4       35.09       30.66      4.41 o 
  25   2   4      782.84      713.09     11.24 o 
  26   2   4      368.45      300.01     10.16 o 
  27   2   4       13.74       15.02      4.69 o 
  28   2   4      736.85      737.30     14.65 o 
  29   2   4       90.52       81.14      6.66 o 
  30   2   4      884.98      900.57     15.25 o 
  31   2   4      208.94      209.83      8.92 o 
  32   2   4     1235.14     1215.87     18.67 o 
  33   2   4      533.29      544.66     13.07 o 
  34   2   4     1066.50     1123.04     18.87 o 
  35   2   4       42.03       33.19      6.81 o 
  36   2   4     1531.39     1507.71     23.75 o 
  37   2   4      549.25      569.60     18.71 o 
  38   2   4      924.02      940.80     18.09 o 
  39   2   4      820.43      861.81     18.98 o 
  40   2   4      469.12      508.54     16.93 o 
  41   2   4      113.14      102.02      9.83 o 
  42   2   4      212.63      220.84     12.28 o 
  43   2   4        2.07        5.39      8.37 o 
  44   2   4      244.21      239.65     14.58 o 
  45   2   4       35.92       30.54     10.99 o 
  46   2   4      369.68      350.12     18.81 o 
  47   2   4       47.39       31.32     12.65 o 
  48   2   4      485.74      489.65     21.34 o 
  49   2   4     1323.03     1530.84     34.35 o 
  50   2   4      323.86      314.03     20.04 o 
  51   2   4      242.99      243.95     18.69 o 
  52   2   4      911.76      932.84     31.51 o 
  53   2   4        1.22       34.57     15.05 o 
  54   2   4      378.56      373.16     33.65 o 
  55   2   4      480.59      486.48     25.36 o 
   1   3   4      441.90      358.10      6.59 o 
   2   3   4      209.53      163.07      4.62 o 
   3   3   4    12118.10    12699.03     84.76 o 
   4   3   4     6394.46     6604.20     46.22 o 
   5   3   4     2967.78     3369.73     25.18 o 
   6   3   4      720.38      676.59      9.77 o 
   7   3   4      166.72      175.17      5.62 o 
   8   3   4        5.97        1.88      2.32 o 
   9   3   4      716.45      669.83      9.01 o 
  10   3   4      325.21      258.07      6.17 o 
  11   3   4      273.03      244.58      5.12 o 
  12   3   4      527.79      429.49      8.22 o 
  13   3   4      507.16      615.16     11.71 o 
  14   3   4     4589.22     4495.75     30.53 o 
  15   3   4      294.50      334.37      6.02 o 
  16   3   4     1469.54     1512.68     13.99 o 
  17   3   4     1581.71     1592.44     15.25 o 
  18   3   4        1.82       -3.32      2.75 o 
  19   3   4      317.02      283.42      6.87 o 
  20   3   4     2835.04     2539.52     21.45 o 
  21   3   4     1836.48     1739.47     17.27 o 
  22   3   4       94.69       71.79      5.31 o 
  23   3   4     1080.68     1057.88     13.95 o 
  24   3   4      729.19      688.12     18.96 o 
  25   3   4       92.82      103.76      8.14 o 
  26   3   4      459.92      461.09     11.14 o 
  27   3   4     1436.62     1365.60     25.98 o 
  28   3   4       41.65       41.66      6.16 o 
  29   3   4       28.09        9.12      5.64 o 
  30   3   4     1117.31     1061.76     16.84 o 
  31   3   4      501.29      461.50     12.10 o 
  32   3   4      320.61      285.52     10.48 o 
  33   3   4      946.44      888.93     16.95 o 
  34   3   4        5.36        7.69      6.25 o 
  35   3   4      377.41      348.44     11.77 o 
  36   3   4        0.28        2.47      6.56 o 
  37   3   4      746.53      746.42     19.05 o 
  38   3   4       64.18       51.15      7.86 o 
  39   3   4        0.80        1.43      7.11 o 
  40   3   4     1071.10     1081.10     19.89 o 
  41   3   4       15.30       22.08      8.02 o 
  42   3   4     1006.27     1035.63     19.07 o 
  43   3   4      354.84      384.51     14.32 o 
  44   3   4        8.46       10.01      8.61 o 
  45   3   4        0.99        8.10      8.84 o 
  46   3   4      403.09      419.18     16.13 o 
  47   3   4       90.16       73.88     13.92 o 
  48   3   4      177.19      142.98     16.07 o 
  49   3   4       67.95       58.86     14.29 o 
  50   3   4      270.32      236.13     18.68 o 
  51   3   4        3.71       13.45     14.53 o 
  52   3   4      196.16      167.37     18.63 o 
  53   3   4       17.55       20.23     17.54 o 
  54   3   4       28.21       23.85     17.81 o 
   0   4   4       83.21       34.32      7.11 o 
   1   4   4    12896.24    13028.44     96.14 o 
   2   4   4     4120.54     3940.78     41.73 o 
   3   4   4    10455.55    10173.74     74.97 o 
   4   4   4     2100.73     2057.04     18.66 o 
   5   4   4     1360.90     1399.94     14.33 o 
   6   4   4     2128.81     2226.46     19.76 o 
   7   4   4      186.94      192.77      6.48 o 
   8   4   4     3239.07     3162.76     24.61 o 
   9   4   4      796.10      760.95      9.36 o 
  10   4   4      487.10      478.37      7.23 o 
  11   4   4      565.55      542.73      7.72 o 
  12   4   4     2394.50     2414.06     18.82 o 
  13   4   4     5257.22     4951.20     33.67 o 
  14   4   4      148.09      136.94      4.53 o 
  15   4   4     1121.32     1057.36     12.61 o 
  16   4   4      388.89      396.52     10.26 o 
  17   4   4     3102.90     3124.35     26.85 o 
  18   4   4      352.37      341.37      7.23 o 
  19   4   4      694.84      674.52     10.11 o 
  20   4   4        2.60       -0.64      3.47 o 
  21   4   4      177.19      182.49      9.15 o 
  22   4   4     1405.00     1234.45     16.84 o 
  23   4   4      251.99      218.93      8.23 o 
  24   4   4      275.04      298.96     11.09 o 
  25   4   4     2711.92     2569.45     29.12 o 
  26   4   4     1455.57     1463.52     20.76 o 
  27   4   4      135.18      118.49      7.91 o 
  28   4   4     1565.19     1530.58     21.91 o 
  29   4   4     1945.68     1924.38     26.18 o 
  30   4   4      427.51      417.61     16.31 o 
  31   4   4     2300.36     2177.18     40.29 o 
  32   4   4      583.70      550.53     15.00 o 
  33   4   4       17.57       11.82      6.77 o 
  34   4   4      376.72      373.87     14.93 o 
  35   4   4      129.59      135.13      9.45 o 
  36   4   4       18.34       13.60      7.12 o 
  37   4   4        1.36       -7.09      6.82 o 
  38   4   4      265.10      285.46     15.10 o 
  39   4   4     1062.21     1026.66     19.56 o 
  40   4   4        1.51       12.99      7.85 o 
  41   4   4     1528.78     1583.29     27.59 o 
  42   4   4      277.30      302.28     15.88 o 
  43   4   4       47.68       34.75      9.81 o 
  44   4   4      450.16      450.99     16.03 o 
  45   4   4      453.27      477.93     17.12 o 
  46   4   4      446.98      456.70     19.11 o 
  47   4   4      559.30      560.45     25.97 o 
  48   4   4      262.79      259.29     17.39 o 
  49   4   4        0.29       -3.77     12.96 o 
  50   4   4       28.43        5.13     13.71 o 
  51   4   4        0.07       -3.80     13.48 o 
  52   4   4        3.17       19.72     16.23 o 
  53   4   4        9.31        6.98     16.16 o 
  54   4   4      242.48      232.90     24.00 o 
   1   5   4     6591.78     6806.39     47.74 o 
   2   5   4     9284.79     9163.29     64.57 o 
   3   5   4    16160.67    16760.16    111.85 o 
   4   5   4     3292.73     3111.69     27.26 o 
   5   5   4     2678.43     2873.71     24.38 o 
   6   5   4      195.74      203.13      7.36 o 
   7   5   4     2074.44     2029.25     18.58 o 
   8   5   4      527.70      511.89      7.43 o 
   9   5   4     6085.16     6310.03     43.54 o 
  10   5   4       31.38       25.16      3.28 o 
  11   5   4     4216.90     4349.93     31.06 o 
  12   5   4     2585.84     2468.55     19.52 o 
  13   5   4     1327.80     1409.95     12.73 o 
  14   5   4     9205.00     9129.88     54.08 o 
  15   5   4      638.18      780.42      9.94 o 
  16   5   4       37.25       26.07      3.79 o 
  17   5   4      100.98      173.27      5.75 o 
  18   5   4     3577.64     3401.63     27.72 o 
  19   5   4       42.21       57.75      5.14 o 
  20   5   4      264.33      246.56      7.77 o 
  21   5   4      234.89      271.68     12.24 o 
  22   5   4       83.46       92.92      7.18 o 
  23   5   4     3262.07     3146.17     34.77 o 
  24   5   4      526.87      514.52     14.04 o 
  25   5   4      880.53      905.78     24.59 o 
  26   5   4      337.06      317.63     10.90 o 
  27   5   4      359.94      417.85     15.35 o 
  28   5   4      537.23      527.75     17.43 o 
  29   5   4     1711.68     1705.53     24.66 o 
  30   5   4     3524.94     3601.24     40.23 o 
  31   5   4     2799.22     2778.47     34.71 o 
  32   5   4      548.02      517.52     14.63 o 
  33   5   4      263.07      255.27     11.49 o 
  34   5   4      299.65      286.20     11.54 o 
  35   5   4      253.65      246.62     13.74 o 
  36   5   4        7.37        7.74      7.94 o 
  37   5   4       47.00       51.14      9.15 o 
  38   5   4      387.30      367.16     22.56 o 
  39   5   4      422.69      382.88     17.36 o 
  40   5   4       64.74       56.37      9.89 o 
  41   5   4      615.72      619.70     17.62 o 
  42   5   4     2092.39     2305.07     37.66 o 
  43   5   4      754.58      790.15     21.33 o 
  44   5   4       23.92       34.79     11.17 o 
  45   5   4      951.93      999.02     29.84 o 
  46   5   4     1459.63     1563.57     32.72 o 
  47   5   4      584.80      579.46     26.97 o 
  48   5   4      242.74      233.34     16.54 o 
  49   5   4       23.12       -8.49     13.34 o 
  50   5   4      145.45      107.12     15.99 o 
  51   5   4       78.14       75.68     15.93 o 
  52   5   4        2.60       12.62     14.59 o 
   0   6   4      133.14       76.36      7.56 o 
   1   6   4     2984.54     2896.29     23.12 o 
   2   6   4     2391.11     2640.92     22.90 o 
   3   6   4     6922.62     6803.86     50.51 o 
   4   6   4     4579.25     4763.72     36.71 o 
   5   6   4       24.97        0.15      4.05 o 
   6   6   4     6005.00     6232.21     43.57 o 
   7   6   4      127.41       91.80      4.78 o 
   8   6   4     5123.52     5176.54     33.76 o 
   9   6   4      251.83      269.99      5.77 o 
  10   6   4     2702.95     2861.14     20.90 o 
  11   6   4       76.33       75.17      4.23 o 
  12   6   4     5434.47     5838.26     39.26 o 
  13   6   4     5190.23     5051.70     36.44 o 
  14   6   4     2708.73     2889.49     23.97 o 
  15   6   4     2398.61     2531.51     23.67 o 
  16   6   4      770.72      754.58     15.97 o 
  17   6   4     1544.31     1460.61     16.61 o 
  18   6   4     2099.01     2112.62     21.54 o 
  19   6   4     1151.13     1021.35     15.86 o 
  20   6   4      752.31      798.55     12.84 o 
  21   6   4      211.06      229.30      8.54 o 
  22   6   4      412.13      458.16     11.55 o 
  23   6   4      259.38      251.49      9.49 o 
  24   6   4     2722.56     2658.28     34.51 o 
  25   6   4      619.77      679.59     16.61 o 
  26   6   4     4303.42     4440.94     50.33 o 
  27   6   4      474.49      474.41     16.64 o 
  28   6   4     1338.13     1354.28     29.15 o 
  29   6   4     3206.51     3221.09     39.54 o 
  30   6   4     1406.30     1478.86     31.23 o 
  31   6   4     1282.86     1322.45     23.80 o 
  32   6   4     1015.14      974.81     22.75 o 
  33   6   4       21.06       19.99      9.52 o 
  34   6   4      399.55      409.64     16.76 o 
  35   6   4        1.24       -5.13      8.94 o 
  36   6   4      640.77      645.99     20.48 o 
  37   6   4       28.62       14.26     10.14 o 
  38   6   4      155.59      140.54     12.71 o 
  39   6   4      173.14      171.68     13.47 o 
  40   6   4      613.46      569.23     19.64 o 
  41   6   4      965.66      986.21     27.59 o 
  42   6   4      705.14      696.89     30.80 o 
  43   6   4      145.91      129.84     15.51 o 
  44   6   4      775.56      754.32     29.38 o 
  45   6   4      709.37      665.91     21.95 o 
  46   6   4      977.73      973.89     25.94 o 
  47   6   4      245.45      272.79     20.21 o 
  48   6   4      282.94      240.73     16.85 o 
  49   6   4      114.05      132.46     15.49 o 
  50   6   4      231.53      175.76     16.53 o 
  51   6   4       17.87        5.89     15.72 o 
   1   7   4      166.86      204.92      8.72 o 
   2   7   4     1244.08     1143.40     16.45 o 
   3   7   4      175.88      159.26      8.11 o 
   4   7   4      611.97      587.73     13.19 o 
   5   7   4      195.34      168.47      6.94 o 
   6   7   4      448.92      438.09     13.73 o 
   7   7   4     5534.39     5819.84     47.65 o 
   8   7   4      303.63      301.46      7.43 o 
   9   7   4     5833.71     6031.94     46.82 o 
  10   7   4        1.01       14.68      4.53 o 
  11   7   4     2809.85     2833.02     27.10 o 
  12   7   4       13.98       24.88      5.57 o 
  13   7   4     2682.26     2772.45     28.10 o 
  14   7   4     2853.78     2765.70     30.67 o 
  15   7   4      922.85     1061.46     21.71 o 
  16   7   4     1049.44     1052.16     18.04 o 
  17   7   4      305.06      340.39     10.91 o 
  18   7   4      181.40      193.91      8.98 o 
  19   7   4     2118.29     2164.74     26.85 o 
  20   7   4      608.19      675.26     15.06 o 
  21   7   4     4197.37     4126.76     43.42 o 
  22   7   4      117.25      123.09      9.60 o 
  23   7   4     1580.65     1538.56     26.27 o 
  24   7   4       32.22       43.51      8.44 o 
  25   7   4     1047.05     1084.68     22.49 o 
  26   7   4      910.31      896.33     21.78 o 
  27   7   4     3619.40     3652.96     48.24 o 
  28   7   4       68.21       60.34     12.27 o 
  29   7   4     3396.89     3431.06     47.36 o 
  30   7   4     1727.22     1763.76     30.27 o 
  31   7   4      104.76      109.54     11.46 o 
  32   7   4      199.76      211.31     13.63 o 
  33   7   4      129.28      100.23     11.90 o 
  34   7   4        3.21        6.71      9.46 o 
  35   7   4      320.22      273.76     15.40 o 
  36   7   4       13.19       15.47     10.48 o 
  37   7   4      377.18      345.79     21.51 o 
  38   7   4       19.06       17.68     11.38 o 
  39   7   4      243.01      214.31     16.76 o 
  40   7   4      520.77      556.60     25.36 o 
  41   7   4      945.23      924.43     28.65 o 
  42   7   4      456.21      448.65     20.23 o 
  43   7   4      841.73      787.80     29.23 o 
  44   7   4       41.16       46.07     13.34 o 
  45   7   4      360.18      365.86     19.83 o 
  46   7   4      504.31      557.56     36.94 o 
  47   7   4      326.44      299.99     18.60 o 
  48   7   4       26.02       27.93     13.21 o 
  49   7   4      510.49      489.58     21.35 o 
   0   8   4      155.66      188.90     13.22 o 
   1   8   4      147.98      151.85      9.55 o 
   2   8   4     1157.34     1236.17     19.75 o 
   3   8   4       18.08       14.17      5.18 o 
   4   8   4     1987.29     2111.36     28.34 o 
   5   8   4      557.68      645.80     13.01 o 
   6   8   4     2638.47     2709.51     30.96 o 
   7   8   4      275.44      265.96      9.80 o 
   8   8   4      288.16      285.03     10.25 o 
   9   8   4        0.64        7.97      5.37 o 
  10   8   4     3150.51     3101.19     33.17 o 
  11   8   4       99.90       98.72      7.38 o 
  12   8   4      949.05     1085.32     19.46 o 
  13   8   4     2342.90     2242.73     28.53 o 
  14   8   4      690.06      814.47     16.52 o 
  15   8   4     1385.38     1308.77     27.40 o 
  16   8   4      198.49      207.94     10.56 o 
  17   8   4      133.62      110.83      9.40 o 
  18   8   4      135.72      133.31      9.86 o 
  19   8   4       10.95       17.38      7.79 o 
  20   8   4      249.63      255.20     11.55 o 
  21   8   4     1505.63     1533.63     24.45 o 
  22   8   4     1643.66     1641.07     25.73 o 
  23   8   4      683.78      747.76     18.56 o 
  24   8   4     2347.31     2461.14     34.60 o 
  25   8   4      285.29      285.42     18.66 o 
  26   8   4     1738.29     1697.17     29.65 o 
  27   8   4       27.20       47.23     10.09 o 
  28   8   4     1593.68     1658.03     38.77 o 
  29   8   4      426.30      420.40     20.52 o 
  30   8   4       27.90       25.93     10.66 o 
  31   8   4      120.73      118.78     14.45 o 
  32   8   4       42.31       34.80     10.57 o 
  33   8   4       69.47       53.96     11.16 o 
  34   8   4      178.82      165.85     14.13 o 
  35   8   4        5.68        2.74     11.24 o 
  36   8   4      117.38       77.10     13.45 o 
  37   8   4      160.90      174.43     15.82 o 
  38   8   4      170.43      146.81     15.93 o 
  39   8   4       28.14       16.44     12.72 o 
  40   8   4      103.47       99.75     15.22 o 
  41   8   4       15.11       14.37     13.24 o 
  42   8   4      166.31      106.22     15.88 o 
  43   8   4        1.10       -7.06     13.13 o 
  44   8   4      655.64      629.49     30.35 o 
  45   8   4       41.49       30.74     13.69 o 
  46   8   4       88.57       63.27     15.06 o 
  47   8   4       72.23       64.89     15.16 o 
   1   9   4      119.66       93.54     10.12 o 
   2   9   4        0.18      -11.54      7.67 o 
   3   9   4      134.05      122.58     10.78 o 
   4   9   4      428.23      421.98     15.34 o 
   5   9   4     1267.00     1233.38     21.78 o 
   6   9   4     2078.85     2224.00     35.69 o 
   7   9   4      853.89      880.68     16.79 o 
   8   9   4       59.12       49.38      7.13 o 
   9   9   4      401.13      427.40     12.53 o 
  10   9   4     1007.03      994.34     18.39 o 
  11   9   4     1306.89     1298.64     19.25 o 
  12   9   4      914.09      911.34     16.43 o 
  13   9   4      351.22      322.33     11.97 o 
  14   9   4       33.25       19.38      7.38 o 
  15   9   4        3.79       -0.35      7.53 o 
  16   9   4      281.12      261.32     12.28 o 
  17   9   4       39.33       38.74      9.08 o 
  18   9   4      166.78      149.35     10.85 o 
  19   9   4      126.41      115.81     10.42 o 
  20   9   4      343.22      356.20     14.49 o 
  21   9   4       14.00       30.93      9.08 o 
  22   9   4     2921.17     2976.12     38.00 o 
  23   9   4        5.12       17.39      8.79 o 
  24   9   4        9.74        6.72      8.59 o 
  25   9   4        2.80      -14.58      8.63 o 
  26   9   4       43.13       35.26     10.03 o 
  27   9   4        6.53        5.22      9.61 o 
  28   9   4      275.15      246.35     14.97 o 
  29   9   4      578.35      613.62     23.91 o 
  30   9   4      369.15      323.89     22.95 o 
  31   9   4      856.42      887.03     36.23 o 
  32   9   4      599.53      581.57     27.12 o 
  33   9   4      241.00      197.90     15.78 o 
  34   9   4      134.35      124.31     14.82 o 
  35   9   4      275.54      293.78     18.49 o 
  36   9   4      446.42      488.12     24.59 o 
  37   9   4      112.14      119.70     15.42 o 
  38   9   4      724.44      770.50     33.32 o 
  39   9   4       10.77       -8.46     12.51 o 
  40   9   4       31.85       47.23     14.72 o 
  41   9   4       30.12       21.38     14.23 o 
  42   9   4        3.40       10.62     13.80 o 
  43   9   4      104.75       66.38     15.92 o 
  44   9   4        3.25       -8.63     14.21 o 
  45   9   4       75.99       52.86     15.92 o 
   0  10   4      708.07      706.92     29.71 o 
   1  10   4       35.36       27.89      7.12 o 
   2  10   4        2.25      -12.84      6.42 o 
   3  10   4       97.64       83.35      8.23 o 
   4  10   4      127.54      117.51      8.87 o 
   5  10   4     1855.36     1865.34     26.48 o 
   6  10   4      250.90      274.24     11.36 o 
   7  10   4     1451.09     1494.64     29.63 o 
   8  10   4      165.42      177.87      8.88 o 
   9  10   4        6.52       -1.20      6.30 o 
  10  10   4       19.64       30.49      7.14 o 
  11  10   4      322.37      318.21     11.37 o 
  12  10   4       18.05       14.21      7.01 o 
  13  10   4       37.96       24.00      7.88 o 
  14  10   4      103.67       77.19      9.24 o 
  15  10   4      116.76      100.71     10.33 o 
  16  10   4       23.68       16.33      8.79 o 
  17  10   4      184.46      177.23     12.05 o 
  18  10   4      165.36      159.88     12.65 o 
  19  10   4        3.82        4.27      8.90 o 
  20  10   4      188.94      193.25     19.15 o 
  21  10   4     1112.83     1164.76     26.59 o 
  22  10   4      128.42      134.12     13.29 o 
  23  10   4     1710.24     1799.10     33.17 o 
  24  10   4       24.02       14.21     10.08 o 
  25  10   4      583.95      600.35     23.40 o 
  26  10   4      113.59      140.70     13.79 o 
  27  10   4      904.64      896.24     34.17 o 
  28  10   4       21.69       32.20     12.11 o 
  29  10   4      187.52      153.95     15.57 o 
  30  10   4      169.04      141.94     15.84 o 
  31  10   4        8.19       12.71     12.82 o 
  32  10   4       63.44       53.24     14.46 o 
  33  10   4      638.29      668.83     25.95 o 
  34  10   4        6.81       -0.08     13.70 o 
  35  10   4       27.49       29.40     13.48 o 
  36  10   4        1.15       10.83     13.17 o 
  37  10   4      815.22      885.99     28.49 o 
  38  10   4      140.93      110.23     16.27 o 
  39  10   4      297.96      313.60     20.65 o 
  40  10   4       18.32        1.43     14.04 o 
  41  10   4       66.48       60.80     15.71 o 
  42  10   4        0.14      -11.44     14.28 o 
   1  11   4      259.19      204.54     13.70 o 
   2  11   4       43.68       35.22      8.57 o 
   3  11   4      892.99      962.08     20.62 o 
   4  11   4      231.17      219.11     16.25 o 
   5  11   4     1098.12     1139.73     21.73 o 
   6  11   4     1655.75     1684.43     26.55 o 
   7  11   4       28.07       29.63      8.75 o 
   8  11   4        1.83       -6.44      7.72 o 
   9  11   4       56.25       37.55      8.77 o 
  10  11   4      775.20      806.44     19.15 o 
  11  11   4      268.06      253.25     12.53 o 
  12  11   4       76.13       66.91      9.68 o 
  13  11   4      475.03      427.67     16.64 o 
  14  11   4       26.60       20.11      9.96 o 
  15  11   4      413.84      387.42     17.38 o 
  16  11   4      328.30      359.65     18.17 o 
  17  11   4     1276.80     1317.42     28.48 o 
  18  11   4      265.52      278.53     16.20 o 
  19  11   4       50.77       47.46     11.70 o 
  20  11   4      462.54      482.20     20.56 o 
  21  11   4      340.87      363.55     18.09 o 
  22  11   4     1066.84     1108.10     27.66 o 
  23  11   4       71.61       50.09     11.84 o 
  24  11   4       37.74       38.76     11.47 o 
  25  11   4       76.62       57.20     12.45 o 
  26  11   4      266.02      292.14     17.42 o 
  27  11   4       90.24       93.34     14.43 o 
  28  11   4        0.13       12.14     13.15 o 
  29  11   4       70.55       56.97     14.33 o 
  30  11   4        1.56       -3.18     13.13 o 
  31  11   4       47.05       47.97     15.14 o 
  32  11   4      173.51      169.27     18.28 o 
  33  11   4      574.28      620.51     26.62 o 
  34  11   4      181.36      193.14     20.05 o 
  35  11   4      208.75      189.25     19.47 o 
  36  11   4       91.50       78.13     15.67 o 
  37  11   4      144.93      131.28     17.28 o 
  38  11   4      239.68      280.20     22.04 o 
  39  11   4       73.33       66.94     16.37 o 
   0  12   4     2041.94     2056.34     46.92 o 
   1  12   4        4.77       12.08      9.15 o 
   2  12   4     1195.09     1187.57     27.79 o 
   3  12   4        8.94        4.20      9.08 o 
   4  12   4       58.75       57.01     10.18 o 
   5  12   4      360.38      381.87     14.99 o 
   6  12   4       57.98       51.54     10.02 o 
   7  12   4       26.86       15.85      9.20 o 
   8  12   4       27.19       12.52      9.09 o 
   9  12   4      298.65      291.49     14.18 o 
  10  12   4      108.65       90.34     10.94 o 
  11  12   4      768.96      798.52     30.09 o 
  12  12   4      433.25      408.48     15.72 o 
  13  12   4       91.14       82.06     12.31 o 
  14  12   4      270.74      249.67     17.50 o 
  15  12   4        4.98        7.76     11.33 o 
  16  12   4      418.93      416.47     19.09 o 
  17  12   4       34.69       38.17     12.40 o 
  18  12   4      741.21      743.90     23.75 o 
  19  12   4        0.01       17.27     12.04 o 
  20  12   4      679.89      675.21     27.59 o 
  21  12   4       85.15       78.41     14.01 o 
  22  12   4      647.87      622.26     23.10 o 
  23  12   4      257.24      297.22     23.79 o 
  24  12   4        7.97        9.34     11.97 o 
  25  12   4      117.29       98.59     14.83 o 
  26  12   4      255.92      191.36     16.63 o 
  27  12   4        8.65       21.21     13.82 o 
  28  12   4      322.42      298.19     26.35 o 
  29  12   4       17.29       21.81     14.29 o 
  30  12   4      136.90      127.39     17.01 o 
  31  12   4        0.56       22.57     15.15 o 
  32  12   4      266.97      289.69     21.61 o 
  33  12   4      131.46      155.01     19.20 o 
  34  12   4      345.79      383.57     30.85 o 
  35  12   4        0.04      -11.76     15.55 o 
   1  13   4      349.38      292.48     14.89 o 
   2  13   4        0.17       -1.75      9.91 o 
   3  13   4      965.37      995.78     23.07 o 
   4  13   4      383.02      366.56     16.03 o 
   5  13   4      948.45      987.25     23.19 o 
   6  13   4      160.01      156.56     12.57 o 
   7  13   4      318.55      317.32     15.20 o 
   8  13   4        0.16        0.24     10.06 o 
   9  13   4      356.14      362.78     25.97 o 
  10  13   4       52.23       48.50     11.17 o 
  11  13   4      381.48      350.32     16.10 o 
  12  13   4      196.10      205.31     15.29 o 
  13  13   4      618.79      619.59     21.52 o 
  14  13   4       20.80       19.07     12.62 o 
  15  13   4      266.98      237.42     17.06 o 
  16  13   4       93.20       95.06     14.67 o 
  17  13   4      729.82      729.19     28.65 o 
  18  13   4       35.14       50.38     13.91 o 
  19  13   4      523.38      544.27     24.30 o 
  20  13   4       57.61       58.61     14.22 o 
  21  13   4       23.76       23.57     13.39 o 
  22  13   4       77.54       57.91     14.53 o 
  23  13   4        5.50       -0.44     13.26 o 
  24  13   4       22.95       12.82     12.81 o 
  25  13   4      200.10      178.38     19.54 o 
  26  13   4        0.50       27.13     13.93 o 
  27  13   4      189.14      131.02     17.53 o 
  28  13   4        3.65       -5.92     14.64 o 
  29  13   4      372.57      339.52     23.48 o 
   0  14   4      293.57      220.67     21.93 o 
   1  14   4      189.63      177.01     14.60 o 
   2  14   4      682.46      735.16     21.72 o 
   3  14   4      728.65      767.82     27.79 o 
   4  14   4      625.70      577.36     20.50 o 
   5  14   4      120.07      118.55     13.24 o 
   6  14   4      106.94       77.45     12.38 o 
   7  14   4       10.32        7.49     11.09 o 
   8  14   4      239.55      225.47     15.85 o 
   9  14   4       79.12       70.16     12.37 o 
  10  14   4      329.87      365.82     23.72 o 
  11  14   4       97.09      110.21     14.31 o 
  12  14   4      181.14      156.73     15.67 o 
  13  14   4       89.65       96.22     14.38 o 
  14  14   4      497.67      513.63     22.79 o 
  15  14   4        0.48       15.50     13.39 o 
  16  14   4       98.12       95.87     17.63 o 
  17  14   4       85.78       83.63     15.41 o 
  18  14   4      136.42       98.83     15.95 o 
  19  14   4      132.55      160.53     17.57 o 
  20  14   4      286.87      284.05     22.76 o 
  21  14   4        0.04        1.85     13.92 o 
  22  14   4      569.25      528.64     24.20 o 
  23  14   4        0.04       32.61     13.90 o 
   1  15   4        1.24        6.47     12.19 o 
   2  15   4      219.13      198.40     16.55 o 
   3  15   4        1.85       10.21     11.81 o 
   4  15   4      134.27      141.35     14.45 o 
   5  15   4        6.97        1.94     11.76 o 
   6  15   4        0.64        8.65     12.27 o 
   7  15   4       88.43       65.16     14.06 o 
   8  15   4        1.38        2.13     11.88 o 
   9  15   4        2.86        1.92     11.97 o 
  10  15   4       16.19       13.50     13.51 o 
  11  15   4       11.36        7.49     13.57 o 
  12  15   4      144.27      137.94     17.15 o 
   1   1   5     1785.96     1923.94     15.84 o 
   2   1   5     1820.38     1900.41     16.51 o 
   3   1   5      356.85      307.62      6.83 o 
   4   1   5       79.76       85.75      3.68 o 
   5   1   5     1251.29     1243.38     12.64 o 
   6   1   5     9156.45     9517.99     62.66 o 
   7   1   5     1181.12     1219.77     11.89 o 
   8   1   5        9.65        1.93      2.33 o 
   9   1   5      439.68      430.12      6.74 o 
  10   1   5        9.77        0.52      2.21 o 
  11   1   5      363.80      398.97      7.48 o 
  12   1   5      176.81      218.96      6.35 o 
  13   1   5     3607.86     3699.95     27.21 o 
  14   1   5     2087.82     2178.22     18.03 o 
  15   1   5      947.99     1050.46     12.59 o 
  16   1   5       99.24      109.94      4.97 o 
  17   1   5      130.75      121.67      6.27 o 
  18   1   5      503.46      521.95     10.39 o 
  19   1   5      829.02      851.39     13.20 o 
  20   1   5      113.56      116.69      6.30 o 
  21   1   5     4515.27     4362.64     36.55 o 
  22   1   5       23.23       35.83      5.16 o 
  23   1   5      523.36      558.57     10.65 o 
  24   1   5     2440.30     2407.54     24.02 o 
  25   1   5       19.85       20.75      5.00 o 
  26   1   5      584.76      554.14     11.62 o 
  27   1   5     1560.47     1503.93     19.50 o 
  28   1   5     4631.82     4472.87     40.15 o 
  29   1   5      886.77      823.25     15.60 o 
  30   1   5      332.44      320.66     10.34 o 
  31   1   5      749.54      680.81     14.23 o 
  32   1   5      526.44      570.85     13.78 o 
  33   1   5      642.66      671.38     16.97 o 
  34   1   5        0.42        5.16      6.91 o 
  35   1   5      717.97      704.90     16.33 o 
  36   1   5       23.61       22.18      8.20 o 
  37   1   5       97.89       95.43     10.69 o 
  38   1   5      470.22      497.56     16.95 o 
  39   1   5       61.92       43.98     10.44 o 
  40   1   5      134.19       96.84     11.98 o 
  41   1   5      206.36      212.48     14.23 o 
  42   1   5       85.44      105.93     13.16 o 
  43   1   5      399.36      398.71     19.20 o 
  44   1   5       27.08       34.25     12.38 o 
  45   1   5      228.92      198.60     16.46 o 
  46   1   5      466.23      441.11     23.65 o 
  47   1   5      206.11      181.43     16.44 o 
  48   1   5       78.47       84.40     17.13 o 
  49   1   5      569.46      594.80     36.32 o 
  50   1   5        1.70        1.08     13.13 o 
  51   1   5        1.80        7.17     13.22 o 
  52   1   5      262.45      269.58     19.45 o 
  53   1   5       66.14       44.64     14.94 o 
  54   1   5      528.02      620.79     31.90 o 
   0   2   5      147.17      135.35      8.65 o 
   1   2   5     2549.32     2486.77     21.27 o 
   2   2   5     2281.51     2337.80     20.78 o 
   3   2   5      569.45      502.79      8.89 o 
   4   2   5     6122.67     6166.68     44.63 o 
   5   2   5     3261.91     3263.25     26.46 o 
   6   2   5    11593.70    12507.34     80.21 o 
   7   2   5     1922.89     1906.92     16.40 o 
   8   2   5     2394.68     2499.36     19.53 o 
   9   2   5      315.39      272.38      5.52 o 
  10   2   5     2238.34     2192.25     16.74 o 
  11   2   5       96.52      132.73      4.00 o 
  12   2   5     4828.38     4782.69     31.43 o 
  13   2   5      550.93      386.05      6.28 o 
  14   2   5     1085.78     1113.45     12.74 o 
  15   2   5      382.43      342.36      6.58 o 
  16   2   5      548.04      541.17     10.14 o 
  17   2   5     1647.08     1654.06     16.38 o 
  18   2   5     4650.77     4609.30     34.73 o 
  19   2   5      288.64      265.43      7.49 o 
  20   2   5     3333.24     3397.02     28.33 o 
  21   2   5     2915.89     2761.89     25.51 o 
  22   2   5      541.39      617.46     12.24 o 
  23   2   5     1546.34     1524.78     17.15 o 
  24   2   5       35.41       53.97      5.19 o 
  25   2   5      944.34      900.24     16.39 o 
  26   2   5      710.22      744.08     12.41 o 
  27   2   5      140.00      132.60      8.25 o 
  28   2   5     3816.68     3864.21     35.63 o 
  29   2   5      613.39      632.67     15.00 o 
  30   2   5     1987.35     2031.49     24.77 o 
  31   2   5     1313.37     1278.15     19.39 o 
  32   2   5     1576.28     1569.21     21.28 o 
  33   2   5      337.88      305.68     10.67 o 
  34   2   5      825.36      848.60     16.53 o 
  35   2   5       68.08       62.78      7.85 o 
  36   2   5     1093.78     1149.49     22.24 o 
  37   2   5     1322.74     1323.26     24.01 o 
  38   2   5      663.44      649.67     17.08 o 
  39   2   5       97.82      111.60     10.48 o 
  40   2   5      123.12      107.58     10.96 o 
  41   2   5      726.59      729.74     21.37 o 
  42   2   5      773.41      798.33     20.48 o 
  43   2   5      350.03      353.07     15.56 o 
  44   2   5     2082.63     2169.49     36.71 o 
  45   2   5      192.54      185.54     17.27 o 
  46   2   5        6.21       -2.18     12.03 o 
  47   2   5      570.19      517.36     22.35 o 
  48   2   5       36.12       35.35     13.28 o 
  49   2   5       79.17       82.22     15.08 o 
  50   2   5      497.70      501.69     26.83 o 
  51   2   5       39.55       53.63     14.37 o 
  52   2   5      387.22      372.22     21.06 o 
  53   2   5      716.64      762.60     27.16 o 
  54   2   5      126.58       83.66     17.62 o 
   1   3   5     1133.66     1146.84     10.94 o 
   2   3   5     2920.47     2835.14     21.27 o 
   3   3   5    18103.30    18911.61    109.23 o 
   4   3   5     4111.11     4184.70     29.11 o 
   5   3   5     4445.67     4411.07     30.21 o 
   6   3   5       31.11       43.26      3.36 o 
   7   3   5      900.90      931.04     10.42 o 
   8   3   5      287.21      267.16      5.59 o 
   9   3   5     3953.30     3885.53     26.78 o 
  10   3   5     1323.73     1229.89     11.52 o 
  11   3   5     8232.79     8501.49     49.76 o 
  12   3   5      452.82      454.36      7.36 o 
  13   3   5     3297.32     3527.64     25.67 o 
  14   3   5     5907.42     5753.08     38.17 o 
  15   3   5      525.23      620.91     11.29 o 
  16   3   5      415.91      353.69      7.31 o 
  17   3   5     2336.97     2568.05     23.55 o 
  18   3   5      718.23      756.62     10.74 o 
  19   3   5     3207.51     3351.02     28.99 o 
  20   3   5        0.06        4.19      4.20 o 
  21   3   5     2268.21     2353.82     22.86 o 
  22   3   5     5905.41     5673.57     47.40 o 
  23   3   5     3500.52     3666.18     34.15 o 
  24   3   5      153.63      149.32      8.41 o 
  25   3   5     1746.34     1776.86     22.46 o 
  26   3   5      293.01      267.69      9.86 o 
  27   3   5     2499.13     2577.34     30.01 o 
  28   3   5     1200.09     1099.88     18.43 o 
  29   3   5     2039.04     2143.90     26.08 o 
  30   3   5     2140.38     2096.53     25.98 o 
  31   3   5      574.90      607.95     14.08 o 
  32   3   5      393.37      363.81     11.68 o 
  33   3   5     1273.85     1302.66     20.52 o 
  34   3   5      594.36      597.72     14.79 o 
  35   3   5     2161.02     2189.69     28.68 o 
  36   3   5      389.47      357.09     14.67 o 
  37   3   5     1409.47     1375.99     24.64 o 
  38   3   5     1308.20     1322.63     22.48 o 
  39   3   5      393.20      384.61     13.39 o 
  40   3   5       62.49       66.45      9.18 o 
  41   3   5      194.10      151.14     10.82 o 
  42   3   5      538.57      558.46     21.96 o 
  43   3   5     1023.81     1019.89     22.43 o 
  44   3   5        1.80       24.87     10.35 o 
  45   3   5     1566.45     1566.22     30.65 o 
  46   3   5      329.51      328.61     16.10 o 
  47   3   5      474.82      438.95     21.16 o 
  48   3   5       21.94       28.37     12.13 o 
  49   3   5      156.36      128.56     15.67 o 
  50   3   5      547.46      524.72     30.67 o 
  51   3   5      310.62      285.56     21.54 o 
  52   3   5       15.43       -1.87     15.25 o 
  53   3   5      253.51      212.82     20.71 o 
   0   4   5       60.59       84.53      5.16 o 
   1   4   5      296.63      286.51      6.73 o 
   2   4   5     3180.81     3315.38     24.82 o 
   3   4   5     6209.85     6381.23     44.12 o 
   4   4   5     2110.60     1998.37     16.79 o 
   5   4   5      218.04      251.83      5.61 o 
   6   4   5     4135.45     4324.65     30.09 o 
   7   4   5      540.85      544.91      7.89 o 
   8   4   5     3308.29     3474.96     25.55 o 
   9   4   5     1013.48      894.90     12.62 o 
  10   4   5     2911.46     3005.22     24.43 o 
  11   4   5       22.36       19.07      3.10 o 
  12   4   5     6053.36     6236.15     43.67 o 
  13   4   5      475.54      451.39     10.01 o 
  14   4   5     4102.56     4436.21     40.97 o 
  15   4   5      147.11      173.22      5.93 o 
  16   4   5      303.64      359.15      7.62 o 
  17   4   5      452.74      434.78      8.30 o 
  18   4   5     5351.57     5451.60     45.55 o 
  19   4   5     2304.17     2113.78     23.28 o 
  20   4   5     4825.53     4760.75     43.26 o 
  21   4   5      787.13      686.30     13.47 o 
  22   4   5     1382.78     1414.23     19.74 o 
  23   4   5      451.60      398.76     11.06 o 
  24   4   5      992.65      955.12     17.56 o 
  25   4   5      797.63      772.60     15.16 o 
  26   4   5     1577.68     1570.37     22.11 o 
  27   4   5        0.42        6.02      6.04 o 
  28   4   5     2566.04     2550.55     30.58 o 
  29   4   5      313.02      336.00     12.78 o 
  30   4   5     1076.52     1111.10     22.86 o 
  31   4   5      623.48      597.46     16.37 o 
  32   4   5      521.25      481.40     17.50 o 
  33   4   5      273.48      248.26     11.13 o 
  34   4   5      738.99      789.00     17.20 o 
  35   4   5        0.03       -0.03      7.18 o 
  36   4   5      373.53      340.59     17.78 o 
  37   4   5       11.15       12.97      7.82 o 
  38   4   5      392.94      379.74     18.38 o 
  39   4   5       26.30       29.39      9.84 o 
  40   4   5      240.75      224.00     12.55 o 
  41   4   5      411.40      406.28     15.57 o 
  42   4   5      609.22      641.57     18.07 o 
  43   4   5        3.63       13.34      9.49 o 
  44   4   5      767.09      731.88     24.16 o 
  45   4   5      484.37      496.20     17.19 o 
  46   4   5      432.58      432.57     23.00 o 
  47   4   5       38.41       41.77     13.10 o 
  48   4   5      220.58      164.50     15.25 o 
  49   4   5      169.59      162.52     16.06 o 
  50   4   5      357.92      298.03     21.84 o 
  51   4   5        5.17      -12.82     15.68 o 
  52   4   5      566.90      612.12     35.31 o 
   1   5   5      373.64      467.43      8.78 o 
   2   5   5        1.29       -0.10      3.42 o 
   3   5   5     1944.08     2014.26     21.13 o 
   4   5   5      510.18      470.98      8.67 o 
   5   5   5     1730.03     1797.81     18.18 o 
   6   5   5     1174.47     1265.27     14.29 o 
   7   5   5     2482.17     2479.11     21.04 o 
   8   5   5      242.19      281.85      7.38 o 
   9   5   5     1030.49     1083.66     12.05 o 
  10   5   5        0.37        0.64      3.18 o 
  11   5   5     1045.90     1085.78     12.61 o 
  12   5   5      118.85      134.33      5.14 o 
  13   5   5     2163.36     2201.84     20.20 o 
  14   5   5       90.82      116.73      7.07 o 
  15   5   5     1022.36     1101.94     14.51 o 
  16   5   5      163.12      152.66      6.68 o 
  17   5   5      344.16      382.44      9.99 o 
  18   5   5       12.37       17.78      5.10 o 
  19   5   5     1319.39     1194.03     17.20 o 
  20   5   5      354.09      358.49     10.29 o 
  21   5   5      171.07      181.64      9.32 o 
  22   5   5      190.23      193.09      9.43 o 
  23   5   5      551.01      566.89     13.87 o 
  24   5   5      118.98       83.94      7.61 o 
  25   5   5      502.50      531.98     15.65 o 
  26   5   5       23.80       13.90      6.68 o 
  27   5   5     1273.45     1282.66     20.95 o 
  28   5   5        7.98        9.39      6.62 o 
  29   5   5     1277.36     1283.77     26.55 o 
  30   5   5      109.18       97.87     11.93 o 
  31   5   5      157.78      166.56     11.36 o 
  32   5   5       28.84       15.44      7.67 o 
  33   5   5      367.04      341.93     17.36 o 
  34   5   5       41.98       33.61      8.33 o 
  35   5   5      371.33      364.63     13.80 o 
  36   5   5        2.05        4.95      8.12 o 
  37   5   5      327.89      290.55     14.34 o 
  38   5   5      202.68      177.61     11.32 o 
  39   5   5      135.92      119.43     13.57 o 
  40   5   5        1.37       -7.65      8.98 o 
  41   5   5      219.99      212.93     15.79 o 
  42   5   5      169.58      179.65     12.94 o 
  43   5   5      338.26      305.50     14.56 o 
  44   5   5       52.35       64.79     11.92 o 
  45   5   5      213.63      224.02     19.33 o 
  46   5   5        3.38       -9.73     11.90 o 
  47   5   5       87.41       60.74     13.69 o 
  48   5   5       87.88       52.26     13.61 o 
  49   5   5      199.72      166.48     23.06 o 
  50   5   5       57.23       51.99     16.92 o 
  51   5   5       80.33      109.84     18.42 o 
   0   6   5     1359.56     1496.90     25.19 o 
   1   6   5     2113.34     2160.62     24.28 o 
   2   6   5      765.35      775.53     13.41 o 
   3   6   5       54.49       41.93      5.62 o 
   4   6   5      103.34       85.81      6.10 o 
   5   6   5        1.67       -1.81      3.96 o 
   6   6   5      199.26      172.02      6.24 o 
   7   6   5     2322.35     2303.95     20.74 o 
   8   6   5      312.24      271.89      9.38 o 
   9   6   5      640.57      614.45     10.25 o 
  10   6   5      229.86      224.68      6.87 o 
  11   6   5       41.15       62.44      5.12 o 
  12   6   5      365.56      415.02      9.16 o 
  13   6   5      685.46      610.40     13.59 o 
  14   6   5        2.29        6.02      4.33 o 
  15   6   5      251.12      212.30      7.54 o 
  16   6   5       36.76       53.94      5.77 o 
  17   6   5     2279.39     2149.58     24.48 o 
  18   6   5      531.71      561.42     12.48 o 
  19   6   5     1039.18     1010.80     18.62 o 
  20   6   5       47.31       31.02      6.41 o 
  21   6   5       54.23       30.05      6.96 o 
  22   6   5      424.19      377.24     17.81 o 
  23   6   5      510.46      502.48     13.61 o 
  24   6   5      583.62      557.03     16.37 o 
  25   6   5       58.33       67.65      8.64 o 
  26   6   5        0.87        5.56      6.52 o 
  27   6   5       51.04       52.44      7.82 o 
  28   6   5      365.39      359.58     12.57 o 
  29   6   5       98.89       88.75      8.94 o 
  30   6   5        1.66       -0.46      7.70 o 
  31   6   5      211.77      180.41     11.64 o 
  32   6   5       22.77       27.83      8.62 o 
  33   6   5      338.41      302.78     13.97 o 
  34   6   5       15.92       10.57      8.79 o 
  35   6   5       33.11       24.75      9.48 o 
  36   6   5      144.79      131.64     12.95 o 
  37   6   5       22.58       21.93     10.53 o 
  38   6   5       94.30       65.99     12.09 o 
  39   6   5       17.75       22.09     11.20 o 
  40   6   5       49.55       31.93     11.89 o 
  41   6   5       21.49       16.54     10.98 o 
  42   6   5       23.97       10.60     11.24 o 
  43   6   5       44.53       22.86     11.65 o 
  44   6   5       69.42       53.59     12.87 o 
  45   6   5      296.51      315.23     17.50 o 
  46   6   5       23.95       36.14     12.50 o 
  47   6   5       41.46       35.94     14.01 o 
  48   6   5       73.27       66.90     15.06 o 
  49   6   5      191.51      166.15     17.39 o 
  50   6   5       59.84       53.72     16.18 o 
   1   7   5      302.31      330.07      9.22 o 
   2   7   5      247.39      242.72      8.35 o 
   3   7   5     1441.88     1495.73     19.04 o 
   4   7   5      608.98      602.07     14.89 o 
   5   7   5      128.19      155.18      6.93 o 
   6   7   5     1179.98     1184.16     16.17 o 
   7   7   5      446.19      457.13     11.55 o 
   8   7   5        4.04        5.85      4.43 o 
   9   7   5      337.65      341.33      9.42 o 
  10   7   5     1446.17     1374.29     18.05 o 
  11   7   5      122.60       93.14      8.47 o 
  12   7   5       34.99       31.54      5.99 o 
  13   7   5      130.03      138.79      7.07 o 
  14   7   5       59.73       87.13      8.05 o 
  15   7   5       28.66       10.51      5.30 o 
  16   7   5       65.81       62.23      6.64 o 
  17   7   5       44.67       36.07      6.55 o 
  18   7   5      850.17      833.42     15.76 o 
  19   7   5      460.13      411.69     12.17 o 
  20   7   5      392.36      388.27     13.54 o 
  21   7   5      959.08     1001.98     19.06 o 
  22   7   5     2461.37     2399.29     31.58 o 
  23   7   5       66.54       51.41      8.23 o 
  24   7   5      248.62      249.37     12.62 o 
  25   7   5       47.85       42.88      9.46 o 
  26   7   5      202.17      188.17     12.68 o 
  27   7   5        9.22       -1.85      8.29 o 
  28   7   5       31.69       33.76      9.37 o 
  29   7   5      139.05      104.60     14.64 o 
  30   7   5      341.73      325.39     15.43 o 
  31   7   5       17.23       31.17     10.12 o 
  32   7   5      653.21      619.05     19.73 o 
  33   7   5       78.09       57.42     14.34 o 
  34   7   5        9.09       13.86     10.31 o 
  35   7   5      424.65      366.23     17.50 o 
  36   7   5        3.49      -10.86     10.35 o 
  37   7   5      129.45      130.49     14.04 o 
  38   7   5     1314.31     1296.27     33.92 o 
  39   7   5        4.09       16.32     11.82 o 
  40   7   5       11.54        6.00     11.75 o 
  41   7   5       54.72       54.35     13.26 o 
  42   7   5      190.53      206.16     16.74 o 
  43   7   5       22.27        6.61     12.90 o 
  44   7   5       40.83       43.59     13.67 o 
  45   7   5       82.72       47.20     13.86 o 
  46   7   5      177.98      163.34     16.63 o 
  47   7   5       46.20       38.28     14.04 o 
  48   7   5      533.86      568.16     25.79 o 
   0   8   5      297.57      287.24     16.74 o 
   1   8   5       78.19       52.09      9.17 o 
   2   8   5      793.79      823.51     19.09 o 
   3   8   5       87.64       55.96     10.07 o 
   4   8   5     3373.98     3386.63     41.76 o 
   5   8   5     2761.20     2857.62     37.40 o 
   6   8   5     1169.06     1279.76     21.82 o 
   7   8   5     1391.87     1366.90     24.32 o 
   8   8   5      351.40      314.47     14.66 o 
   9   8   5      348.93      340.97     13.30 o 
  10   8   5       19.07       41.05      7.50 o 
  11   8   5      188.34      224.76     14.77 o 
  12   8   5     1248.76     1281.76     31.72 o 
  13   8   5      288.15      256.46     10.61 o 
  14   8   5      298.64      343.17     14.61 o 
  15   8   5      203.50      206.46     10.67 o 
  16   8   5      321.87      314.38     12.63 o 
  17   8   5      184.63      188.81     10.09 o 
  18   8   5     1191.43     1245.71     21.82 o 
  19   8   5        5.74        7.09      7.47 o 
  20   8   5     1131.67     1245.32     22.08 o 
  21   8   5     3671.99     3770.80     44.81 o 
  22   8   5       91.55       90.55     10.38 o 
  23   8   5     1570.58     1617.36     29.70 o 
  24   8   5       72.19       75.66     10.40 o 
  25   8   5      126.51       94.12     11.07 o 
  26   8   5      284.16      250.46     14.52 o 
  27   8   5      368.67      390.63     25.11 o 
  28   8   5      481.20      475.16     18.48 o 
  29   8   5      413.27      442.19     18.74 o 
  30   8   5      448.58      454.34     17.81 o 
  31   8   5       15.46       21.36     10.38 o 
  32   8   5      277.52      239.52     17.67 o 
  33   8   5      242.18      246.42     15.53 o 
  34   8   5      454.82      383.05     17.98 o 
  35   8   5       64.01       76.55     12.87 o 
  36   8   5     1140.12     1234.92     44.77 o 
  37   8   5      795.30      845.52     25.04 o 
  38   8   5      288.60      264.28     17.30 o 
  39   8   5      149.22      133.88     15.17 o 
  40   8   5       25.06       24.91     13.25 o 
  41   8   5       21.68       18.68     13.48 o 
  42   8   5      214.45      227.53     18.14 o 
  43   8   5      104.09      101.92     16.22 o 
  44   8   5      616.90      638.45     25.80 o 
  45   8   5       33.76       15.27     14.62 o 
  46   8   5       11.38       10.61     13.71 o 
   1   9   5     1267.35     1257.73     24.82 o 
   2   9   5       34.41       31.18      9.37 o 
   3   9   5     1274.79     1350.88     26.97 o 
   4   9   5     1611.75     1635.24     29.77 o 
   5   9   5     1040.37     1136.23     24.89 o 
   6   9   5     1988.96     2043.45     35.47 o 
   7   9   5      924.19      955.01     21.98 o 
   8   9   5      602.72      577.46     17.81 o 
   9   9   5      468.84      444.36     16.72 o 
  10   9   5      664.98      689.47     16.14 o 
  11   9   5     1104.42     1162.85     22.30 o 
  12   9   5       83.18       81.80      9.78 o 
  13   9   5     2086.83     2115.45     28.82 o 
  14   9   5       12.78       28.85      7.93 o 
  15   9   5      771.94      790.52     19.88 o 
  16   9   5       17.37       20.86      8.44 o 
  17   9   5      715.84      687.31     18.52 o 
  18   9   5      241.24      279.89     16.58 o 
  19   9   5     1826.94     1891.05     29.06 o 
  20   9   5      124.90      149.50     11.26 o 
  21   9   5     2352.23     2439.78     35.09 o 
  22   9   5      366.09      372.00     14.71 o 
  23   9   5      292.64      287.12     14.09 o 
  24   9   5        0.63      -16.02      9.10 o 
  25   9   5        9.28       -5.24      9.36 o 
  26   9   5      381.70      388.85     16.90 o 
  27   9   5     1201.57     1286.84     27.43 o 
  28   9   5      228.39      244.07     15.53 o 
  29   9   5      855.20      842.92     24.29 o 
  30   9   5      494.73      542.01     21.38 o 
  31   9   5       86.44       57.82     12.25 o 
  32   9   5       37.61       35.95     11.80 o 
  33   9   5      283.34      276.43     16.74 o 
  34   9   5      607.71      621.06     27.02 o 
  35   9   5     1022.34      979.57     31.47 o 
  36   9   5       18.01       40.16     13.45 o 
  37   9   5      260.51      230.85     18.38 o 
  38   9   5      318.27      363.10     32.79 o 
  39   9   5      214.45      167.14     17.28 o 
  40   9   5       13.04       31.37     14.21 o 
  41   9   5      263.56      194.76     18.17 o 
  42   9   5        6.33        9.35     13.92 o 
  43   9   5      549.49      540.38     24.91 o 
   0  10   5     1347.92     1324.02     37.93 o 
   1  10   5       12.06       16.35      9.59 o 
   2  10   5     1468.04     1489.83     28.59 o 
   3  10   5        0.08       13.40      9.48 o 
   4  10   5     1448.99     1543.82     30.12 o 
   5  10   5      310.79      322.98     15.41 o 
   6  10   5      454.13      442.17     15.14 o 
   7  10   5       58.67       53.25     10.02 o 
   8  10   5      101.73       88.12      8.89 o 
   9  10   5      193.19      174.89     13.59 o 
  10  10   5      487.38      436.19     15.04 o 
  11  10   5      348.49      343.22     14.02 o 
  12  10   5     1386.35     1409.54     23.85 o 
  13  10   5      217.29      222.67     12.25 o 
  14  10   5     1286.80     1321.30     24.40 o 
  15  10   5       23.62       35.76      9.17 o 
  16  10   5      583.12      603.51     18.44 o 
  17  10   5       16.27       25.33      9.62 o 
  18  10   5     1001.83      958.60     23.00 o 
  19  10   5        8.70        9.03      9.04 o 
  20  10   5      783.21      771.93     19.92 o 
  21  10   5      123.24       95.78     11.09 o 
  22  10   5     1233.47     1321.38     26.11 o 
  23  10   5        0.58        6.02      9.62 o 
  24  10   5      582.44      517.91     18.82 o 
  25  10   5       66.89       79.55     12.51 o 
  26  10   5      825.22      742.37     25.35 o 
  27  10   5       13.35       17.75     11.17 o 
  28  10   5      478.83      487.48     20.56 o 
  29  10   5      320.86      292.53     25.94 o 
  30  10   5       22.30       44.38     13.44 o 
  31  10   5       32.78       60.26     14.39 o 
  32  10   5       51.51       39.06     13.34 o 
  33  10   5      152.28      201.67     17.22 o 
  34  10   5      881.16      886.08     32.61 o 
  35  10   5       21.65       21.55     13.61 o 
  36  10   5      421.76      360.44     20.84 o 
  37  10   5       29.55       14.30     13.91 o 
  38  10   5      673.51      621.16     27.58 o 
  39  10   5      147.05      137.22     19.81 o 
  40  10   5       64.32       32.20     15.14 o 
   1  11   5      485.98      480.71     16.67 o 
   2  11   5      708.34      718.83     26.04 o 
   3  11   5      977.93      956.49     21.73 o 
   4  11   5       83.12       71.37      9.12 o 
   5  11   5      457.33      443.11     17.81 o 
   6  11   5        7.16        7.96      8.01 o 
   7  11   5      166.12      179.27     12.07 o 
   8  11   5       30.13       25.06      8.91 o 
   9  11   5      357.88      365.67     12.72 o 
  10  11   5       19.82        5.67      7.59 o 
  11  11   5      558.87      541.97     16.32 o 
  12  11   5      268.15      230.95     14.55 o 
  13  11   5      274.93      297.63     14.11 o 
  14  11   5      877.97      882.36     21.47 o 
  15  11   5       88.02       69.81     10.87 o 
  16  11   5        3.54        4.84     10.14 o 
  17  11   5      883.84      922.25     23.62 o 
  18  11   5       14.82       22.58     11.76 o 
  19  11   5      688.42      673.40     25.19 o 
  20  11   5       51.40       60.19     12.05 o 
  21  11   5       44.36       38.13     11.66 o 
  22  11   5      218.63      197.06     17.16 o 
  23  11   5      219.68      202.62     16.41 o 
  24  11   5      731.70      823.78     23.67 o 
  25  11   5      137.04      119.09     14.27 o 
  26  11   5      622.72      651.56     23.61 o 
  27  11   5       73.18       46.81     13.59 o 
  28  11   5      360.18      380.01     20.33 o 
  29  11   5      395.04      294.23     20.04 o 
  30  11   5      311.05      284.28     19.95 o 
  31  11   5      744.07      732.22     33.11 o 
  32  11   5        7.46        6.71     14.53 o 
  33  11   5      222.00      199.06     17.99 o 
  34  11   5       83.28       80.64     15.72 o 
  35  11   5       40.38       10.65     14.06 o 
  36  11   5        5.31       -3.19     14.01 o 
  37  11   5      436.15      440.73     23.65 o 
   0  12   5      193.52      191.39     17.69 o 
   1  12   5      591.93      609.99     17.48 o 
   2  12   5      357.71      348.91     14.33 o 
   3  12   5      466.36      459.59     15.66 o 
   4  12   5      177.26      159.09     11.91 o 
   5  12   5       15.15       13.76      9.20 o 
   6  12   5       29.30        8.70      9.44 o 
   7  12   5        9.06       17.71      9.78 o 
   8  12   5       93.19       90.93     11.08 o 
   9  12   5       17.06       17.23      9.82 o 
  10  12   5        4.01      -13.58      9.23 o 
  11  12   5       57.09       44.39     11.66 o 
  12  12   5       72.09       49.93     11.85 o 
  13  12   5      125.84      125.62     13.29 o 
  14  12   5      199.94      206.09     15.76 o 
  15  12   5      354.87      396.46     21.50 o 
  16  12   5      344.77      395.22     23.55 o 
  17  12   5      127.32      116.39     15.01 o 
  18  12   5       43.39       33.65     13.21 o 
  19  12   5      121.65       91.63     14.60 o 
  20  12   5        7.55        8.60     11.60 o 
  21  12   5       19.59        5.24     11.82 o 
  22  12   5      131.55      118.25     14.53 o 
  23  12   5        5.74        1.51     12.12 o 
  24  12   5      334.34      332.04     18.76 o 
  25  12   5       85.47       79.87     14.14 o 
  26  12   5       38.56       29.75     13.88 o 
  27  12   5       50.51       48.16     14.65 o 
  28  12   5        6.18       14.74     13.74 o 
  29  12   5       83.92       62.24     15.42 o 
  30  12   5        9.24        8.44     14.85 o 
  31  12   5      211.97      201.77     19.86 o 
  32  12   5        9.46        0.80     15.27 o 
   1  13   5      197.15      222.38     16.75 o 
   2  13   5      438.95      510.15     17.62 o 
   3  13   5      124.43      112.39     12.32 o 
   4  13   5      384.75      469.70     22.83 o 
   5  13   5      209.21      234.83     13.96 o 
   6  13   5      153.97      154.16     13.12 o 
   7  13   5       44.41       29.92     11.01 o 
   8  13   5      116.36      106.54     12.38 o 
   9  13   5       10.36       -0.71     10.60 o 
  10  13   5        5.17        2.31     11.36 o 
  11  13   5      177.95      194.43     15.31 o 
  12  13   5      199.49      164.50     17.06 o 
  13  13   5       32.59       36.83     13.11 o 
  14  13   5      523.68      578.17     29.28 o 
  15  13   5       10.37        6.33     13.08 o 
  16  13   5       28.30       19.63     13.75 o 
  17  13   5        1.87       -0.32     13.21 o 
  18  13   5      569.61      598.87     24.56 o 
  19  13   5       23.20       47.61     14.81 o 
  20  13   5       51.98       48.03     13.72 o 
  21  13   5       38.51       24.74     13.09 o 
  22  13   5       22.39       11.17     13.19 o 
  23  13   5        0.30       -4.73     12.95 o 
  24  13   5        6.21        9.50     13.40 o 
  25  13   5       30.35       22.81     13.67 o 
  26  13   5        0.12       -3.83     13.67 o 
  27  13   5       46.85       47.61     15.46 o 
   0  14   5      106.30       62.80     17.71 o 
   1  14   5       63.87       59.08     12.57 o 
   2  14   5       48.60       42.57     11.62 o 
   3  14   5      352.41      379.99     17.09 o 
   4  14   5       88.34      108.72     13.07 o 
   5  14   5      148.41      127.65     13.74 o 
   6  14   5        7.90       -8.97     11.35 o 
   7  14   5      106.10      110.53     14.57 o 
   8  14   5       60.94       47.71     12.19 o 
   9  14   5        9.83        3.61     12.29 o 
  10  14   5      174.21      189.94     16.40 o 
  11  14   5        1.39       11.05     12.80 o 
  12  14   5      518.82      571.46     23.20 o 
  13  14   5      320.30      359.22     23.75 o 
  14  14   5       30.38       50.84     15.12 o 
  15  14   5      175.35      180.83     19.25 o 
  16  14   5        1.34      -16.23     13.97 o 
  17  14   5        9.48       -9.47     14.57 o 
  18  14   5       10.78       10.58     14.55 o 
  19  14   5      207.82      228.58     21.40 o 
   1  15   5        9.09       -1.52     12.40 o 
   0   0   6     3479.24     3841.31     58.28 o 
   1   0   6      117.56      126.13      7.22 o 
   2   0   6     1319.41     1256.01     19.93 o 
   3   0   6     2320.01     2448.09     31.84 o 
   4   0   6    10779.58    10833.67    101.84 o 
   5   0   6    11135.56    10812.88     97.06 o 
   6   0   6     1859.80     1941.28     25.10 o 
   7   0   6     2669.73     2502.50     34.18 o 
   8   0   6      627.96      637.74     14.32 o 
   9   0   6      324.02      280.36      9.45 o 
  10   0   6     4128.77     4086.39     43.05 o 
  11   0   6     1855.44     1798.46     27.53 o 
  12   0   6     3174.63     2792.23     40.66 o 
  13   0   6     2822.73     2874.86     43.87 o 
  14   0   6      613.97      684.46     16.70 o 
  15   0   6      779.52      846.54     19.37 o 
  16   0   6       63.35       82.78      8.07 o 
  17   0   6     1053.33      985.67     20.59 o 
  18   0   6     7416.51     7465.92     83.93 o 
  19   0   6       14.40       21.25      7.86 o 
  20   0   6    11912.85    12130.78    122.63 o 
  21   0   6     5875.50     5895.83     67.33 o 
  22   0   6       36.48       54.76      8.86 o 
  23   0   6     3989.43     3994.16     58.36 o 
  24   0   6       13.07       25.31      8.77 o 
  25   0   6       77.25       53.58      9.68 o 
  26   0   6      907.78      932.16     28.97 o 
  27   0   6      240.79      243.25     14.34 o 
  28   0   6     3175.83     3285.82     54.01 o 
  29   0   6        6.92       26.47     14.64 o 
  30   0   6     4998.95     4903.84     77.50 o 
  31   0   6       77.77       64.48     12.64 o 
  32   0   6      473.43      512.61     21.76 o 
  33   0   6     2187.30     2169.08     42.96 o 
  34   0   6      515.68      559.38     37.11 o 
  35   0   6      148.80      126.41     15.73 o 
  36   0   6     2738.81     3077.65     59.72 o 
  37   0   6     1437.85     1542.59     47.52 o 
  38   0   6      519.21      455.63     25.07 o 
  39   0   6      890.55      923.90     33.28 o 
  40   0   6      358.17      377.92     27.24 o 
  41   0   6       20.54       52.80     19.33 o 
  42   0   6     1948.37     2132.82     65.12 o 
  43   0   6       58.71      145.38     23.85 o 
  44   0   6     4714.48     4803.21    103.51 o 
  45   0   6      116.97      215.20     34.23 o 
  46   0   6      855.48      912.02     43.77 o 
  47   0   6      167.84      147.48     25.71 o 
  48   0   6      225.59      184.04     27.11 o 
  49   0   6       54.16       54.55     22.38 o 
  50   0   6      331.82      266.50     29.95 o 
  51   0   6       97.57      147.66     34.28 o 
  52   0   6     2338.46     2466.33     72.03 o 
   1   1   6      618.43      670.90      9.68 o 
   2   1   6      374.74      390.99      7.05 o 
   3   1   6     8724.28     9055.21     58.47 o 
   4   1   6     1958.68     1810.29     17.65 o 
   5   1   6    13188.94    13678.74     91.52 o 
   6   1   6     6496.32     6509.39     47.82 o 
   7   1   6      415.54      420.38      8.03 o 
   8   1   6      342.42      342.58      7.07 o 
   9   1   6     2828.52     2924.18     24.12 o 
  10   1   6     3100.05     3022.22     24.58 o 
  11   1   6     3441.70     3416.57     27.67 o 
  12   1   6      447.19      399.89      8.42 o 
  13   1   6     5704.83     5967.25     46.35 o 
  14   1   6      166.92      150.04      6.65 o 
  15   1   6      615.25      680.42     12.04 o 
  16   1   6     1003.24      899.75     14.16 o 
  17   1   6     1012.28     1049.00     17.47 o 
  18   1   6      517.75      511.67     11.39 o 
  19   1   6     1507.02     1547.69     19.44 o 
  20   1   6     4978.50     4778.31     43.89 o 
  21   1   6     4326.35     4397.67     39.74 o 
  22   1   6     4693.28     4631.54     41.60 o 
  23   1   6       18.94       28.92      5.92 o 
  24   1   6      143.34      141.36      7.54 o 
  25   1   6     2029.46     2029.91     23.55 o 
  26   1   6      272.36      250.48      9.39 o 
  27   1   6     1946.73     1933.22     23.84 o 
  28   1   6      426.65      427.66     11.92 o 
  29   1   6     1630.99     1643.98     23.53 o 
  30   1   6     1424.41     1442.49     22.49 o 
  31   1   6       68.87       69.79      8.26 o 
  32   1   6      484.90      499.12     16.08 o 
  33   1   6      637.99      656.31     17.28 o 
  34   1   6      254.64      254.30     12.78 o 
  35   1   6     4113.16     4194.90     47.83 o 
  36   1   6      443.06      443.07     16.35 o 
  37   1   6     1068.97     1090.23     29.72 o 
  38   1   6     1395.45     1446.35     43.28 o 
  39   1   6        6.51       21.26     10.22 o 
  40   1   6      468.46      463.90     19.32 o 
  41   1   6      401.60      383.63     18.83 o 
  42   1   6       99.44       89.86     13.47 o 
  43   1   6      778.16      798.67     25.77 o 
  44   1   6       95.65       61.78     14.58 o 
  45   1   6     1017.90      888.54     28.74 o 
  46   1   6        0.87       14.33     13.54 o 
  47   1   6      417.82      417.33     31.06 o 
  48   1   6      294.40      284.68     20.56 o 
  49   1   6        4.52       14.67     14.11 o 
  50   1   6      524.29      460.01     24.12 o 
  51   1   6      249.33      259.96     20.25 o 
  52   1   6        1.48        3.27     15.20 o 
   0   2   6      555.99      687.35     13.81 o 
   1   2   6      147.69      187.91      4.99 o 
   2   2   6      755.95      777.75      9.37 o 
   3   2   6     1073.26      934.27     10.62 o 
   4   2   6     1518.32     1546.63     14.95 o 
   5   2   6     1878.78     1853.15     16.95 o 
   6   2   6     5011.13     5232.33     37.63 o 
   7   2   6     1884.24     1957.43     17.87 o 
   8   2   6     1115.02     1239.88     13.29 o 
   9   2   6       18.53       20.65      3.75 o 
  10   2   6     2666.09     2708.56     23.63 o 
  11   2   6     1282.69     1225.70     14.36 o 
  12   2   6     3302.21     3441.38     27.77 o 
  13   2   6     1974.30     1849.42     19.24 o 
  14   2   6      722.28      816.64     12.41 o 
  15   2   6     1047.42     1045.17     15.12 o 
  16   2   6        4.53        4.83      4.18 o 
  17   2   6       74.13       85.07      6.45 o 
  18   2   6      437.68      455.86     14.02 o 
  19   2   6       25.10       23.33      5.38 o 
  20   2   6     2542.56     2613.49     32.68 o 
  21   2   6      416.81      479.69     16.39 o 
  22   2   6     5682.44     5575.49     51.17 o 
  23   2   6     2909.66     2870.77     31.96 o 
  24   2   6       16.89        8.12      6.19 o 
  25   2   6      651.09      639.51     17.16 o 
  26   2   6     2135.95     2156.75     26.82 o 
  27   2   6      247.83      235.07     11.71 o 
  28   2   6      187.64      170.17     10.10 o 
  29   2   6      328.53      319.61     13.35 o 
  30   2   6      775.55      729.98     17.39 o 
  31   2   6      473.94      461.54     19.96 o 
  32   2   6        9.30       10.43      7.77 o 
  33   2   6      416.81      393.71     17.21 o 
  34   2   6      117.87      111.94      9.92 o 
  35   2   6      274.85      284.39     24.34 o 
  36   2   6       69.22       50.71      9.30 o 
  37   2   6      852.50      854.10     20.55 o 
  38   2   6       77.68       84.70     10.64 o 
  39   2   6     1042.86     1005.76     23.17 o 
  40   2   6      170.27      137.48     13.18 o 
  41   2   6      271.50      260.20     15.75 o 
  42   2   6      593.59      597.52     20.80 o 
  43   2   6       61.94       48.57     12.62 o 
  44   2   6       23.63       19.37     12.24 o 
  45   2   6      121.36      111.12     14.69 o 
  46   2   6       79.34       62.89     17.30 o 
  47   2   6      114.94       72.82     16.67 o 
  48   2   6      206.58      208.87     22.52 o 
  49   2   6      733.13      726.69     28.67 o 
  50   2   6      184.02      186.05     21.00 o 
  51   2   6       83.93       87.81     17.63 o 
  52   2   6       61.50       23.30     15.78 o 
   1   3   6      817.15      787.57      9.61 o 
   2   3   6     3176.34     3254.30     24.44 o 
   3   3   6     1269.17     1272.47     12.91 o 
   4   3   6     1695.51     1645.00     14.88 o 
   5   3   6      134.37      148.60      4.96 o 
   6   3   6      695.83      660.62      9.70 o 
   7   3   6       33.11       13.51      3.27 o 
   8   3   6        0.07       -3.53      3.13 o 
   9   3   6        1.24       -0.27      3.35 o 
  10   3   6      607.40      645.04      9.61 o 
  11   3   6        8.33        8.46      3.62 o 
  12   3   6     1686.99     1558.02     15.96 o 
  13   3   6      146.90      165.04      5.88 o 
  14   3   6     2812.41     2735.45     24.38 o 
  15   3   6      104.89       85.77      5.62 o 
  16   3   6      898.03      843.08     13.11 o 
  17   3   6      567.60      544.45     13.20 o 
  18   3   6        0.96       -0.86      4.43 o 
  19   3   6        8.47        9.96      4.77 o 
  20   3   6      190.37      186.31      7.60 o 
  21   3   6       47.45       41.88      5.64 o 
  22   3   6     2361.17     2269.20     25.36 o 
  23   3   6      707.10      726.90     14.33 o 
  24   3   6     1144.84     1172.57     19.50 o 
  25   3   6      657.25      649.72     17.97 o 
  26   3   6      184.25      167.27     10.05 o 
  27   3   6      837.09      805.13     18.26 o 
  28   3   6      112.33      103.90      9.36 o 
  29   3   6      128.32      118.04     11.86 o 
  30   3   6      136.73      131.35     15.56 o 
  31   3   6       64.51       54.06      8.58 o 
  32   3   6     1419.91     1343.54     25.39 o 
  33   3   6      324.55      330.54     14.54 o 
  34   3   6       62.41       40.13      9.81 o 
  35   3   6       19.14       23.24      9.44 o 
  36   3   6       33.83       22.84      9.66 o 
  37   3   6       10.66        7.52      9.10 o 
  38   3   6       66.87       55.23     10.49 o 
  39   3   6      406.18      419.63     21.20 o 
  40   3   6      185.55      180.90     13.05 o 
  41   3   6       63.38       62.07     11.14 o 
  42   3   6      490.01      522.90     18.67 o 
  43   3   6      164.80      155.37     13.71 o 
  44   3   6        3.60        6.36     10.55 o 
  45   3   6        1.36        4.66     11.24 o 
  46   3   6      575.85      580.80     23.20 o 
  47   3   6       18.10       15.16     13.40 o 
  48   3   6      368.88      378.77     20.79 o 
  49   3   6        0.05       14.05     14.72 o 
  50   3   6        0.44       -3.47     14.67 o 
  51   3   6       11.07        2.07     17.02 o 
   0   4   6     3228.55     3376.47     33.42 o 
   1   4   6     1911.46     1846.63     15.59 o 
   2   4   6     1498.72     1578.44     14.53 o 
   3   4   6     4317.83     4220.17     30.17 o 
   4   4   6     2005.86     2100.49     18.19 o 
   5   4   6       23.77       23.64      4.45 o 
   6   4   6     6765.01     7054.82     47.58 o 
   7   4   6      115.98       79.85      4.82 o 
   8   4   6      112.06       79.78      5.04 o 
   9   4   6       95.76       94.18      5.61 o 
  10   4   6       14.43       10.06      4.19 o 
  11   4   6      380.99      347.37      8.11 o 
  12   4   6      404.30      442.59      9.36 o 
  13   4   6     5594.46     5593.88     44.35 o 
  14   4   6      542.24      582.59     14.67 o 
  15   4   6      934.48      940.43     14.01 o 
  16   4   6        2.54       -8.63      4.63 o 
  17   4   6      261.95      191.86      8.22 o 
  18   4   6     2073.01     2035.71     25.46 o 
  19   4   6     2233.98     2192.32     30.47 o 
  20   4   6     1516.15     1562.65     22.97 o 
  21   4   6      547.93      529.53     13.13 o 
  22   4   6      224.15      205.25      9.47 o 
  23   4   6      264.71      221.64     13.28 o 
  24   4   6      163.77      107.05      8.32 o 
  25   4   6      370.90      383.30     21.79 o 
  26   4   6      937.55      898.24     17.92 o 
  27   4   6       54.11       56.43      7.85 o 
  28   4   6      200.24      216.12     10.80 o 
  29   4   6     2169.91     2125.47     29.53 o 
  30   4   6      151.17      145.31     10.02 o 
  31   4   6      981.82     1060.18     26.63 o 
  32   4   6       40.42       34.81      9.13 o 
  33   4   6       15.36       20.12      9.27 o 
  34   4   6      101.57       82.27     10.83 o 
  35   4   6        0.52       12.38      9.44 o 
  36   4   6      431.84      445.23     16.38 o 
  37   4   6        0.77        9.97      9.20 o 
  38   4   6      147.45      141.17     12.20 o 
  39   4   6      805.49      798.32     24.07 o 
  40   4   6       12.92       15.22     10.95 o 
  41   4   6      883.99      966.81     24.48 o 
  42   4   6      129.96      122.63     13.49 o 
  43   4   6       11.17        0.85     11.02 o 
  44   4   6      248.34      226.38     15.72 o 
  45   4   6      188.53      161.99     13.93 o 
  46   4   6        6.35        7.41     11.06 o 
  47   4   6      458.05      482.97     27.71 o 
  48   4   6       86.40       64.46     14.73 o 
  49   4   6      143.39      144.57     16.63 o 
  50   4   6       65.53       49.50     15.72 o 
   1   5   6       48.59       28.68      4.01 o 
   2   5   6     1490.04     1458.01     23.58 o 
   3   5   6      282.96      317.37      9.62 o 
   4   5   6     8739.96     8713.91     89.92 o 
   5   5   6      850.28      827.12     19.28 o 
   6   5   6     3402.88     3541.49     37.29 o 
   7   5   6       54.98       22.04      5.04 o 
   8   5   6        3.44        3.14      4.45 o 
   9   5   6     1679.63     1708.56     21.77 o 
  10   5   6       53.16       55.52      6.83 o 
  11   5   6     5742.27     5598.86     52.93 o 
  12   5   6      687.84      752.95     14.03 o 
  13   5   6      954.11     1005.20     17.80 o 
  14   5   6     2835.96     2857.74     33.61 o 
  15   5   6      146.75      161.16      8.35 o 
  16   5   6      767.41      783.02     16.10 o 
  17   5   6      631.70      675.89     14.26 o 
  18   5   6     1363.57     1345.15     20.72 o 
  19   5   6     3747.33     3755.03     41.34 o 
  20   5   6      462.89      530.50     13.25 o 
  21   5   6     6646.47     6563.73     62.66 o 
  22   5   6      169.03      170.97      9.30 o 
  23   5   6      443.37      438.05     24.49 o 
  24   5   6      147.63      134.86      9.48 o 
  25   5   6       69.48       85.06      9.47 o 
  26   5   6     1504.93     1480.31     25.39 o 
  27   5   6     1758.16     1820.27     27.59 o 
  28   5   6      823.05      784.10     18.42 o 
  29   5   6     1798.53     1846.39     32.39 o 
  30   5   6     3387.06     3429.47     42.55 o 
  31   5   6        5.80        6.79      8.04 o 
  32   5   6      709.40      745.76     19.36 o 
  33   5   6      186.45      191.68     11.92 o 
  34   5   6      107.84      100.11     10.55 o 
  35   5   6     1379.10     1330.52     29.02 o 
  36   5   6       12.65       17.71      9.23 o 
  37   5   6      931.70      852.65     22.98 o 
  38   5   6       45.22       31.81     10.69 o 
  39   5   6       28.94       27.03     10.85 o 
  40   5   6      479.33      484.59     18.04 o 
  41   5   6       21.04       12.10     11.46 o 
  42   5   6     1055.95     1083.01     28.75 o 
  43   5   6      617.55      627.94     33.55 o 
  44   5   6       90.48       67.57     21.29 o 
  45   5   6      503.63      493.28     33.79 o 
  46   5   6      427.24      453.11     26.30 o 
  47   5   6       50.62       34.32     15.70 o 
  48   5   6        0.22        3.61     15.08 o 
  49   5   6      225.51      220.51     20.35 o 
   0   6   6     1484.73     1569.39     36.14 o 
   1   6   6      756.06      781.30     16.06 o 
   2   6   6      298.16      327.96     12.84 o 
   3   6   6     2588.35     2703.35     48.45 o 
   4   6   6     7746.58     8190.55     78.67 o 
   5   6   6      183.87      188.33     10.07 o 
   6   6   6     3732.03     3781.21     48.89 o 
   7   6   6        1.99       -3.27      6.15 o 
   8   6   6       11.43       15.85      6.23 o 
   9   6   6      842.72      776.41     15.29 o 
  10   6   6     1581.68     1544.94     23.36 o 
  11   6   6      659.05      600.14     14.10 o 
  12   6   6     3170.71     3453.74     38.85 o 
  13   6   6     3240.96     3244.07     38.59 o 
  14   6   6     1122.99     1317.13     21.48 o 
  15   6   6      940.15      872.52     20.67 o 
  16   6   6     1107.47     1116.63     20.14 o 
  17   6   6      163.30      163.14      9.42 o 
  18   6   6     1969.32     2035.41     29.44 o 
  19   6   6      740.12      740.21     16.69 o 
  20   6   6     4739.11     4817.03     53.10 o 
  21   6   6      121.43      118.46      8.71 o 
  22   6   6      235.95      238.06     10.76 o 
  23   6   6       93.72      100.24      8.79 o 
  24   6   6      153.07      145.26      9.82 o 
  25   6   6      701.48      729.92     17.28 o 
  26   6   6     1359.22     1326.69     24.14 o 
  27   6   6        1.30        8.60      7.60 o 
  28   6   6     2495.60     2625.46     35.50 o 
  29   6   6     1892.43     1947.93     35.89 o 
  30   6   6      349.92      320.12     13.60 o 
  31   6   6      780.41      794.43     21.16 o 
  32   6   6      367.01      318.03     14.09 o 
  33   6   6       12.28       20.76      9.15 o 
  34   6   6     1172.84     1057.62     24.63 o 
  35   6   6       24.42       40.53     10.67 o 
  36   6   6     1536.18     1556.44     38.89 o 
  37   6   6        2.01        3.49     10.40 o 
  38   6   6      439.22      412.87     19.38 o 
  39   6   6      165.72      184.79     14.30 o 
  40   6   6       10.48       -0.46     13.11 o 
  41   6   6      500.17      475.24     23.89 o 
  42   6   6      369.80      334.53     21.65 o 
  43   6   6       21.58        9.57     13.69 o 
  44   6   6     1303.29     1396.51     39.26 o 
  45   6   6      168.06      173.31     17.74 o 
  46   6   6      214.03      190.81     20.67 o 
  47   6   6      254.05      214.24     21.62 o 
  48   6   6      103.82       95.05     19.26 o 
   1   7   6     4992.43     5174.82     62.54 o 
   2   7   6      790.42      793.61     24.98 o 
   3   7   6     5216.66     5461.48     75.06 o 
   4   7   6      268.19      249.39     12.39 o 
   5   7   6     4673.17     4826.77     59.36 o 
   6   7   6       82.98       65.44     10.19 o 
   7   7   6      796.40      750.32     19.18 o 
   8   7   6        1.93       -3.48      6.55 o 
   9   7   6      434.99      476.30     13.34 o 
  10   7   6      115.24      110.12      7.53 o 
  11   7   6     2364.63     2434.20     30.22 o 
  12   7   6     1291.01     1361.57     20.67 o 
  13   7   6     2305.67     2341.00     28.71 o 
  14   7   6     1066.18     1114.05     18.48 o 
  15   7   6     1134.07     1191.40     19.42 o 
  16   7   6      469.10      451.07     12.55 o 
  17   7   6      352.33      371.12     11.77 o 
  18   7   6       13.57       12.56      6.57 o 
  19   7   6     1042.83     1111.87     21.05 o 
  20   7   6      628.34      643.15     16.16 o 
  21   7   6     1667.03     1703.06     25.03 o 
  22   7   6     1135.31     1116.40     20.20 o 
  23   7   6        8.75       12.22      8.34 o 
  24   7   6      408.18      397.63     13.97 o 
  25   7   6       13.59       18.59      8.19 o 
  26   7   6        7.20        6.30      8.17 o 
  27   7   6      652.61      671.51     20.10 o 
  28   7   6        0.33       15.59      8.65 o 
  29   7   6     1255.94     1277.75     25.00 o 
  30   7   6      154.36      169.43     13.25 o 
  31   7   6     1442.39     1523.54     32.77 o 
  32   7   6      636.32      680.90     23.95 o 
  33   7   6      609.21      633.38     25.87 o 
  34   7   6       76.13       89.75     12.81 o 
  35   7   6     1126.09     1076.94     27.28 o 
  36   7   6      172.95      175.76     15.17 o 
  37   7   6      366.71      326.22     18.04 o 
  38   7   6        8.60      -13.02     11.89 o 
  39   7   6      118.09       62.76     13.92 o 
  40   7   6       65.68       67.61     15.60 o 
  41   7   6      558.09      574.52     23.51 o 
  42   7   6      151.56      163.69     21.44 o 
  43   7   6      386.37      340.70     23.05 o 
  44   7   6        2.95        3.07     15.34 o 
  45   7   6      230.41      142.01     19.33 o 
  46   7   6      632.17      663.48     36.22 o 
   0   8   6      736.57      716.84     36.47 o 
   1   8   6      267.68      306.45     18.67 o 
   2   8   6     1170.14     1215.27     35.84 o 
   3   8   6      502.70      512.36     28.99 o 
   4   8   6     1182.98     1113.83     36.97 o 
   5   8   6     1243.20     1227.02     46.76 o 
   6   8   6       11.38       12.58     11.17 o 
   7   8   6      524.48      558.72     22.00 o 
   8   8   6      156.98      129.05     10.77 o 
   9   8   6       43.73       28.50      8.56 o 
  10   8   6      379.52      366.29     16.14 o 
  11   8   6      351.11      396.27     15.73 o 
  12   8   6     1459.00     1409.80     25.14 o 
  13   8   6      987.85      973.94     24.21 o 
  14   8   6     1020.22     1065.75     23.45 o 
  15   8   6      643.04      694.47     18.90 o 
  16   8   6     1168.48     1149.55     26.97 o 
  17   8   6       92.90       87.16      9.08 o 
  18   8   6      219.01      203.74     11.21 o 
  19   8   6        6.87       11.04      8.16 o 
  20   8   6       83.05       85.36     10.09 o 
  21   8   6       61.17       63.56      9.94 o 
  22   8   6      117.04      151.75     12.00 o 
  23   8   6     1028.39     1009.39     23.39 o 
  24   8   6      278.79      241.84     14.66 o 
  25   8   6      241.26      253.70     21.58 o 
  26   8   6      985.22     1007.99     29.07 o 
  27   8   6       84.45       87.96     11.53 o 
  28   8   6       13.06        0.39      9.76 o 
  29   8   6       31.75       24.44     10.49 o 
  30   8   6      507.25      499.48     23.34 o 
  31   8   6      172.47      162.30     14.11 o 
  32   8   6      117.17       92.59     13.14 o 
  33   8   6      553.12      564.87     27.34 o 
  34   8   6      590.38      593.27     25.36 o 
  35   8   6        0.49        7.22     11.70 o 
  36   8   6     1038.95     1041.32     31.39 o 
  37   8   6       42.11       40.17     13.18 o 
  38   8   6      256.96      237.66     17.29 o 
  39   8   6      382.86      398.53     21.00 o 
  40   8   6      101.03       80.48     15.34 o 
  41   8   6        0.70       10.18     13.89 o 
  42   8   6       45.02       31.55     14.55 o 
  43   8   6        6.12       -0.23     14.86 o 
  44   8   6       26.75       34.28     15.54 o 
   1   9   6      267.38      314.55     22.60 o 
   2   9   6      214.33      200.76     19.50 o 
   3   9   6      195.67      191.32     17.55 o 
   4   9   6      359.69      294.63     19.74 o 
   5   9   6      157.03      172.26     17.15 o 
   6   9   6     2187.65     2231.63     57.60 o 
   7   9   6       35.34       26.60     13.37 o 
   8   9   6       83.01       63.52     11.08 o 
   9   9   6      290.59      303.85     20.50 o 
  10   9   6      823.89      768.08     31.15 o 
  11   9   6       11.89        6.05      9.72 o 
  12   9   6       70.11       28.92     10.27 o 
  13   9   6        0.84        0.03      7.88 o 
  14   9   6        0.21       -8.20      7.27 o 
  15   9   6      214.15      200.23     11.38 o 
  16   9   6      523.72      539.77     15.75 o 
  17   9   6      203.11      213.35     11.84 o 
  18   9   6        0.06       -1.39      8.28 o 
  19   9   6      500.51      504.91     16.45 o 
  20   9   6     1210.19     1258.20     24.75 o 
  21   9   6       39.56       56.53     10.61 o 
  22   9   6      644.08      665.12     19.95 o 
  23   9   6      203.04      225.47     17.50 o 
  24   9   6       14.23       18.20     10.64 o 
  25   9   6      276.47      234.32     14.93 o 
  26   9   6      230.50      237.88     15.89 o 
  27   9   6       10.62       17.36     11.62 o 
  28   9   6      431.46      472.00     20.67 o 
  29   9   6       83.15       42.90     11.71 o 
  30   9   6      838.57      929.29     26.25 o 
  31   9   6      364.13      414.82     19.21 o 
  32   9   6      246.49      216.13     16.29 o 
  33   9   6      157.94      148.94     15.98 o 
  34   9   6        3.01        5.06     12.08 o 
  35   9   6        0.99        2.83     12.22 o 
  36   9   6      105.13      121.24     15.16 o 
  37   9   6       22.36        5.66     12.82 o 
  38   9   6      205.83      184.63     17.33 o 
  39   9   6      383.69      402.80     26.15 o 
  40   9   6      237.49      209.83     20.05 o 
  41   9   6       25.78       39.10     16.00 o 
   0  10   6      356.91      419.09     41.67 o 
   1  10   6        6.07        6.48     13.11 o 
   2  10   6       97.98       60.17     15.71 o 
   3  10   6      195.01      210.05     22.60 o 
   4  10   6       35.29       46.78     14.79 o 
   5  10   6     1276.20     1358.30     40.44 o 
   6  10   6       39.15       25.91     19.02 o 
   7  10   6      214.47      190.94     14.54 o 
   8  10   6       78.80      102.61     13.03 o 
   9  10   6       28.44       17.44     10.81 o 
  10  10   6       15.85       33.91     11.27 o 
  11  10   6      671.27      666.71     23.46 o 
  12  10   6      169.09      152.42     14.48 o 
  13  10   6      216.72      225.19     17.00 o 
  14  10   6      198.44      190.15     12.92 o 
  15  10   6      166.14      141.87     11.22 o 
  16  10   6      148.81      174.03     12.64 o 
  17  10   6      117.91      131.83     11.40 o 
  18  10   6      264.07      276.00     14.37 o 
  19  10   6       15.67       15.56      9.58 o 
  20  10   6      318.93      323.25     15.20 o 
  21  10   6      732.34      696.54     20.21 o 
  22  10   6       39.42       64.87     12.02 o 
  23  10   6      818.58      879.44     23.83 o 
  24  10   6      274.07      278.94     21.38 o 
  25  10   6        2.23       -1.74     11.00 o 
  26  10   6        0.42      -11.07     10.76 o 
  27  10   6      152.78      147.89     15.99 o 
  28  10   6      156.33      132.89     15.07 o 
  29  10   6        4.11       -7.31     12.16 o 
  30  10   6      141.27      161.48     15.10 o 
  31  10   6       49.24       49.73     13.05 o 
  32  10   6       31.81       24.58     12.60 o 
  33  10   6      316.45      331.16     19.34 o 
  34  10   6       14.55       18.03     12.74 o 
  35  10   6       14.10        8.48     13.64 o 
  36  10   6      129.01      116.00     16.75 o 
  37  10   6      264.82      302.43     24.59 o 
  38  10   6        0.11       10.25     14.64 o 
   1  11   6       48.70       55.20     16.69 o 
   2  11   6        2.38       16.04     15.25 o 
   3  11   6      796.42      858.29     46.86 o 
   4  11   6      463.60      436.69     25.90 o 
   5  11   6      508.18      574.85     29.73 o 
   6  11   6      488.61      465.45     24.26 o 
   7  11   6       52.10       11.76     11.86 o 
   8  11   6        3.87        0.06     11.47 o 
   9  11   6      124.13      109.06     14.26 o 
  10  11   6      209.45      224.37     17.12 o 
  11  11   6      629.54      679.22     20.80 o 
  12  11   6      217.80      193.57     13.99 o 
  13  11   6      119.46      106.87     12.81 o 
  14  11   6        5.26        7.31     10.45 o 
  15  11   6       72.20       33.75     11.07 o 
  16  11   6      205.33      203.17     13.17 o 
  17  11   6        5.49        1.62      9.81 o 
  18  11   6      171.29      175.65     13.28 o 
  19  11   6      919.49      991.31     24.57 o 
  20  11   6      318.11      386.26     17.07 o 
  21  11   6       74.78       64.67     12.03 o 
  22  11   6      726.28      833.28     23.16 o 
  23  11   6       73.54       43.92     12.30 o 
  24  11   6        9.66       18.89     11.93 o 
  25  11   6      142.65       99.86     13.84 o 
  26  11   6        9.08       15.83     12.39 o 
  27  11   6      676.54      694.71     29.31 o 
  28  11   6        4.40       16.79     14.61 o 
  29  11   6      244.15      266.20     20.14 o 
  30  11   6        1.41        0.65     14.66 o 
  31  11   6        1.52        4.42     13.39 o 
  32  11   6      111.27      127.17     16.84 o 
  33  11   6        4.04       10.80     14.15 o 
  34  11   6       92.26       72.49     16.11 o 
   0  12   6      283.27      234.36     32.57 o 
   1  12   6        1.11       -6.82     15.95 o 
   2  12   6      271.53      230.81     24.61 o 
   3  12   6       12.97       31.63     17.29 o 
   4  12   6      727.21      758.90     26.60 o 
   5  12   6       48.95       64.08     14.20 o 
   6  12   6      570.90      580.04     20.47 o 
   7  12   6      101.26       82.85     22.17 o 
   8  12   6      433.89      423.15     19.29 o 
   9  12   6        0.14        4.85     12.59 o 
  10  12   6      924.78     1007.50     32.45 o 
  11  12   6       59.53       99.34     15.66 o 
  12  12   6     1260.56     1329.22     42.33 o 
  13  12   6      220.75      232.35     25.53 o 
  14  12   6      834.12      857.96     29.27 o 
  15  12   6        8.08        9.64     13.68 o 
  16  12   6        4.40        5.49     11.88 o 
  17  12   6       12.58        7.76     12.00 o 
  18  12   6        9.88       22.07     12.65 o 
  19  12   6       22.95       47.41     13.34 o 
  20  12   6     1027.79     1059.59     29.25 o 
  21  12   6       40.64       35.93     13.18 o 
  22  12   6      487.86      482.46     24.74 o 
  23  12   6      108.41       84.93     15.31 o 
  24  12   6      562.55      562.26     24.05 o 
  25  12   6       34.13       36.97     14.63 o 
  26  12   6      318.92      276.51     19.80 o 
  27  12   6       75.35       94.22     16.48 o 
  28  12   6      452.42      430.35     24.19 o 
  29  12   6      106.85       98.89     17.71 o 
   1  13   6       56.63       24.40     16.79 o 
   2  13   6      172.81      179.61     15.24 o 
   3  13   6      236.40      196.71     15.48 o 
   4  13   6      226.43      245.99     16.35 o 
   5  13   6      566.21      611.06     25.09 o 
   6  13   6      137.36      127.44     14.98 o 
   7  13   6      410.05      486.32     20.92 o 
   8  13   6        2.48        1.11     14.09 o 
   9  13   6      104.93       75.51     16.07 o 
  10  13   6       76.55       73.49     16.15 o 
  11  13   6      529.77      557.68     25.76 o 
  12  13   6      131.45      136.03     18.43 o 
  13  13   6      300.36      281.26     24.49 o 
  14  13   6      116.25      109.47     17.72 o 
  15  13   6      402.88      375.49     24.72 o 
  16  13   6       16.84       19.49     15.83 o 
  17  13   6      244.17      204.82     17.85 o 
  18  13   6        1.05       -5.64     13.28 o 
  19  13   6      319.83      300.75     20.04 o 
  20  13   6        0.43       17.72     14.95 o 
  21  13   6      359.76      346.21     21.48 o 
  22  13   6       78.64       54.78     15.11 o 
  23  13   6      298.30      280.56     20.77 o 
   0  14   6      502.39      415.71     29.16 o 
   1  14   6      160.96      153.29     16.23 o 
   2  14   6      213.90      233.13     17.43 o 
   3  14   6      192.39      149.21     16.28 o 
   4  14   6        9.67       10.21     13.33 o 
   5  14   6        5.61       -8.77     12.74 o 
   6  14   6       12.47       -0.68     12.83 o 
   7  14   6        1.70        7.09     15.69 o 
   8  14   6       89.03       75.49     16.70 o 
   9  14   6        2.32        9.19     15.57 o 
  10  14   6      443.52      469.89     25.31 o 
  11  14   6       40.94       60.65     17.53 o 
  12  14   6      249.76      240.25     22.47 o 
  13  14   6      116.98      123.92     19.24 o 
  14  14   6       50.79       51.22     17.07 o 
   1   1   7      106.03      111.93      6.52 o 
   2   1   7     1011.20     1053.27     14.67 o 
   3   1   7     7538.71     7653.67     62.78 o 
   4   1   7      277.29      289.29      9.19 o 
   5   1   7     3656.27     3847.67     36.15 o 
   6   1   7      129.81      148.22      7.56 o 
   7   1   7       71.22       54.12      5.83 o 
   8   1   7       11.03        5.30      4.77 o 
   9   1   7      107.70      106.96      6.69 o 
  10   1   7      593.76      590.49     12.11 o 
  11   1   7     1528.43     1462.53     25.55 o 
  12   1   7      762.81      737.84     14.63 o 
  13   1   7      908.08      974.13     16.94 o 
  14   1   7       65.40       66.25      7.09 o 
  15   1   7      111.85      110.25      7.89 o 
  16   1   7      119.89      139.39      8.72 o 
  17   1   7       81.51       62.57      7.48 o 
  18   1   7       34.88       23.46      6.96 o 
  19   1   7      775.75      767.16     17.41 o 
  20   1   7      715.73      747.43     17.41 o 
  21   1   7       77.67       56.00      8.23 o 
  22   1   7       98.28       96.60      8.86 o 
  23   1   7       59.89       32.27      7.70 o 
  24   1   7      504.67      506.63     15.24 o 
  25   1   7       44.53       38.01      8.07 o 
  26   1   7        0.89        1.51      7.30 o 
  27   1   7       38.58       39.46      8.04 o 
  28   1   7      792.12      822.99     18.29 o 
  29   1   7      894.47      888.58     19.35 o 
  30   1   7      130.05      148.30     10.89 o 
  31   1   7      981.37      984.81     24.02 o 
  32   1   7      856.51      864.30     20.04 o 
  33   1   7     1461.18     1505.34     26.86 o 
  34   1   7       34.35       43.31     10.22 o 
  35   1   7     1449.22     1512.10     27.72 o 
  36   1   7        1.35       -5.83      9.72 o 
  37   1   7      338.04      333.72     26.58 o 
  38   1   7        9.35       -0.70     10.53 o 
  39   1   7       22.87       15.37     11.18 o 
  40   1   7      143.62      153.72     14.85 o 
  41   1   7       71.89       45.16     12.71 o 
  42   1   7      273.75      271.56     17.76 o 
  43   1   7      435.60      471.91     21.54 o 
  44   1   7       39.89       74.90     15.64 o 
  45   1   7      355.95      305.06     20.98 o 
  46   1   7       64.28       52.01     14.71 o 
  47   1   7       95.61       64.55     15.12 o 
  48   1   7      111.03      119.59     17.31 o 
  49   1   7        1.21       -4.52     14.16 o 
  50   1   7      147.54      146.69     20.65 o 
   0   2   7      187.41      194.95     11.41 o 
   1   2   7       56.29       28.21      5.51 o 
   2   2   7     2663.66     2772.88     30.43 o 
   3   2   7       35.53       29.18      5.69 o 
   4   2   7     8545.27     8587.00     72.03 o 
   5   2   7      123.88      138.86      7.48 o 
   6   2   7     1967.45     2045.78     23.58 o 
   7   2   7        3.85       -7.54      5.08 o 
   8   2   7      128.72      143.72      7.15 o 
   9   2   7       51.82       48.26      5.75 o 
  10   2   7      626.26      587.26     12.27 o 
  11   2   7      146.45      144.84      7.52 o 
  12   2   7     3805.23     3750.19     36.90 o 
  13   2   7      341.67      347.78     10.20 o 
  14   2   7      245.69      254.69     11.16 o 
  15   2   7      140.30      135.94      7.98 o 
  16   2   7       31.29       45.35      6.55 o 
  17   2   7       23.36       20.90      6.15 o 
  18   2   7     4902.47     4928.59     48.05 o 
  19   2   7      736.24      670.72     15.36 o 
  20   2   7     8247.13     8376.45     76.00 o 
  21   2   7      324.35      332.51     12.29 o 
  22   2   7      125.83      120.05     11.36 o 
  23   2   7      113.36       86.89      8.99 o 
  24   2   7        6.09        1.20      7.21 o 
  25   2   7       29.15       18.36      7.85 o 
  26   2   7      653.69      675.82     17.48 o 
  27   2   7      147.81      144.75     10.68 o 
  28   2   7     2372.10     2447.15     33.69 o 
  29   2   7     1039.19      958.72     22.06 o 
  30   2   7      758.71      791.11     29.46 o 
  31   2   7        0.40      -16.49      8.25 o 
  32   2   7      120.35       96.52     13.07 o 
  33   2   7      373.10      382.23     29.56 o 
  34   2   7      368.27      369.56     17.20 o 
  35   2   7       57.07       49.41     10.88 o 
  36   2   7     1270.61     1264.20     26.98 o 
  37   2   7       11.09        4.35     10.44 o 
  38   2   7       77.63       59.34     12.22 o 
  39   2   7       50.76       39.15     12.02 o 
  40   2   7       10.86       29.42     11.73 o 
  41   2   7       97.97      101.81     13.93 o 
  42   2   7      956.47      987.74     29.55 o 
  43   2   7        0.23       14.48     13.00 o 
  44   2   7     2037.24     2153.42     42.21 o 
  45   2   7       20.02       25.49     14.66 o 
  46   2   7      745.84      775.55     29.34 o 
  47   2   7       30.85       16.57     15.79 o 
  48   2   7        5.44        8.03     16.01 o 
  49   2   7       24.17       22.68     16.25 o 
  50   2   7      331.11      278.66     28.71 o 
   1   3   7       45.18       19.36      4.57 o 
   2   3   7      371.57      362.89      9.64 o 
   3   3   7     3776.48     3771.63     36.20 o 
   4   3   7      170.64      185.93      7.54 o 
   5   3   7     3041.28     3116.35     31.53 o 
   6   3   7        6.04        1.50      5.09 o 
   7   3   7     2506.87     2694.30     28.87 o 
   8   3   7      520.84      545.35     12.01 o 
   9   3   7     1203.82     1274.09     19.48 o 
  10   3   7       16.69       18.69      5.44 o 
  11   3   7     7862.02     8146.50     68.21 o 
  12   3   7       23.61       29.72      6.00 o 
  13   3   7     3551.41     3666.58     36.64 o 
  14   3   7      584.48      588.08     13.08 o 
  15   3   7      722.27      770.31     14.90 o 
  16   3   7       47.13       38.49      6.42 o 
  17   3   7      744.51      790.05     15.74 o 
  18   3   7      704.93      736.19     15.58 o 
  19   3   7     6004.30     5862.28     71.20 o 
  20   3   7      349.75      353.80     12.90 o 
  21   3   7     5530.23     5604.31     57.08 o 
  22   3   7       56.71       55.94      8.53 o 
  23   3   7      424.52      400.53     14.01 o 
  24   3   7      170.61      156.68     12.75 o 
  25   3   7       20.27       11.94      8.39 o 
  26   3   7     1013.46     1007.95     22.60 o 
  27   3   7     5322.63     5314.77     67.89 o 
  28   3   7      163.16      166.95     17.30 o 
  29   3   7     1617.52     1646.94     48.11 o 
  30   3   7       52.26       46.40     10.92 o 
  31   3   7        8.26       14.62     10.24 o 
  32   3   7       25.65       10.56     10.49 o 
  33   3   7       80.20       51.64     12.00 o 
  34   3   7       62.63       50.90     11.29 o 
  35   3   7     3680.46     3679.74     50.60 o 
  36   3   7        0.72       19.84     10.61 o 
  37   3   7     1027.11      998.69     32.06 o 
  38   3   7        0.49        4.18     10.54 o 
  39   3   7       86.60       81.15     11.68 o 
  40   3   7        9.28        3.39     10.22 o 
  41   3   7       45.16       16.70     12.98 o 
  42   3   7       55.03       44.23     12.66 o 
  43   3   7      849.61      792.44     26.00 o 
  44   3   7      152.43      155.76     16.45 o 
  45   3   7      629.61      683.80     25.10 o 
  46   3   7      165.76      168.14     19.03 o 
  47   3   7       29.38       11.89     14.51 o 
  48   3   7        0.33      -15.04     13.95 o 
  49   3   7      101.90       70.70     16.07 o 
   0   4   7       74.90       89.79      8.20 o 
   1   4   7      837.44      860.40     13.06 o 
   2   4   7     1012.78     1043.73     14.76 o 
   3   4   7        0.31        5.76      4.82 o 
   4   4   7     3659.64     3871.35     34.83 o 
   5   4   7      223.38      229.03      9.54 o 
   6   4   7     5076.50     5284.71     45.70 o 
   7   4   7      252.78      215.40      7.95 o 
   8   4   7      181.49      181.98      7.14 o 
   9   4   7       45.77       32.54      5.22 o 
  10   4   7     1447.46     1483.39     18.29 o 
  11   4   7       54.29       63.12      5.75 o 
  12   4   7     3812.34     4115.98     39.17 o 
  13   4   7      557.17      514.56     13.48 o 
  14   4   7     1174.37     1273.16     23.23 o 
  15   4   7      273.59      235.59      9.25 o 
  16   4   7       56.17       47.29      6.57 o 
  17   4   7       61.76       57.18      6.83 o 
  18   4   7      926.44      947.10     17.61 o 
  19   4   7      226.64      214.74      9.86 o 
  20   4   7     4791.52     4826.49     54.16 o 
  21   4   7       81.73       87.04      8.96 o 
  22   4   7     2786.29     2657.66     35.90 o 
  23   4   7       42.23       37.18      8.31 o 
  24   4   7      325.11      303.37     13.44 o 
  25   4   7      333.79      310.79     18.72 o 
  26   4   7      945.56      979.34     22.09 o 
  27   4   7       25.23       13.23     10.97 o 
  28   4   7     2871.71     2994.87     46.07 o 
  29   4   7      299.45      253.77     15.37 o 
  30   4   7      294.74      256.68     17.01 o 
  31   4   7      258.61      244.18     15.74 o 
  32   4   7      272.30      238.08     15.97 o 
  33   4   7      174.43      143.45     13.75 o 
  34   4   7      684.91      655.68     29.66 o 
  35   4   7        0.60       11.64     11.57 o 
  36   4   7     1198.51     1185.91     36.46 o 
  37   4   7       95.06       70.20     13.70 o 
  38   4   7      348.51      297.22     22.09 o 
  39   4   7        1.16      -21.92     10.96 o 
  40   4   7       77.98       76.42     15.02 o 
  41   4   7       10.01        4.31     12.11 o 
  42   4   7      835.81      811.81     35.34 o 
  43   4   7      116.60      113.24     15.23 o 
  44   4   7      800.69      790.83     26.21 o 
  45   4   7       14.05       15.80     12.28 o 
  46   4   7       18.10       31.24     13.27 o 
  47   4   7       81.61       62.48     14.42 o 
  48   4   7        4.24        8.67     16.08 o 
   1   5   7     1006.73     1047.77     18.36 o 
   2   5   7      250.19      257.32      9.92 o 
   3   5   7     1473.13     1582.03     23.59 o 
   4   5   7      156.86      144.79      8.22 o 
   5   5   7     2268.42     2208.20     29.59 o 
   6   5   7      616.84      582.73     14.65 o 
   7   5   7      131.02      101.70      7.96 o 
   8   5   7       14.06        9.72      6.22 o 
   9   5   7       77.57       76.88      7.65 o 
  10   5   7       16.85       13.31      6.65 o 
  11   5   7      774.06      806.57     18.81 o 
  12   5   7      173.56      169.25      8.25 o 
  13   5   7      600.13      611.75     14.82 o 
  14   5   7      374.45      360.30     11.12 o 
  15   5   7     1033.05     1020.15     18.34 o 
  16   5   7       31.47       18.21      6.36 o 
  17   5   7      314.88      327.13     11.98 o 
  18   5   7       12.00        2.24      6.40 o 
  19   5   7      620.75      616.06     19.85 o 
  20   5   7        2.01        7.23      6.75 o 
  21   5   7      377.69      363.48     12.60 o 
  22   5   7      318.34      308.52     12.28 o 
  23   5   7      529.33      554.62     15.57 o 
  24   5   7        0.57       11.80      7.61 o 
  25   5   7      402.35      395.14     13.91 o 
  26   5   7      114.51      117.58      9.94 o 
  27   5   7      382.86      345.94     13.73 o 
  28   5   7      121.15       93.73     11.19 o 
  29   5   7      595.62      626.55     19.98 o 
  30   5   7      119.26       91.08     11.78 o 
  31   5   7       70.63       76.29     11.46 o 
  32   5   7      105.90       73.97     13.35 o 
  33   5   7      514.85      513.38     22.16 o 
  34   5   7       70.96       49.41     12.55 o 
  35   5   7       94.28       92.29     13.69 o 
  36   5   7        0.24       -1.57     11.52 o 
  37   5   7      567.32      564.02     23.76 o 
  38   5   7        2.12       12.88     12.38 o 
  39   5   7      160.23      128.28     15.86 o 
  40   5   7       11.47        2.57     12.67 o 
  41   5   7      142.52       71.82     15.17 o 
  42   5   7        0.96      -17.82     11.96 o 
  43   5   7      263.34      254.83     20.15 o 
  44   5   7       57.56       54.36     15.90 o 
  45   5   7      254.86      205.70     19.55 o 
  46   5   7       10.14       14.41     15.44 o 
  47   5   7       46.23       38.48     16.18 o 
   0   6   7      918.26      950.32     24.41 o 
   1   6   7       70.37       55.28      7.66 o 
   2   6   7     1116.25     1098.02     18.75 o 
   3   6   7        8.80        4.78      6.00 o 
   4   6   7      371.94      383.65     13.42 o 
   5   6   7     3924.25     3968.92     44.28 o 
   6   6   7      318.12      337.69     16.96 o 
   7   6   7        2.57       -2.85      7.42 o 
   8   6   7       92.74       88.21      8.28 o 
   9   6   7       90.82       94.68     10.91 o 
  10   6   7     1129.16     1032.99     20.32 o 
  11   6   7      144.67      154.51      8.64 o 
  12   6   7      106.34       74.62      8.22 o 
  13   6   7      184.38      169.75      9.52 o 
  14   6   7      304.94      284.38     11.33 o 
  15   6   7      230.34      211.46     12.77 o 
  16   6   7      633.91      657.00     15.27 o 
  17   6   7       34.67       30.88      7.15 o 
  18   6   7       56.64       66.62      8.15 o 
  19   6   7       45.34       40.15      7.90 o 
  20   6   7      183.60      197.90     10.60 o 
  21   6   7      559.20      543.03     24.05 o 
  22   6   7      258.34      256.16     16.02 o 
  23   6   7      323.89      345.25     13.96 o 
  24   6   7       25.16       21.35      8.44 o 
  25   6   7      228.95      172.83     11.55 o 
  26   6   7        9.41       10.60      8.53 o 
  27   6   7      148.10      137.06     11.23 o 
  28   6   7        0.31       -4.08      8.24 o 
  29   6   7        2.36        9.05      8.84 o 
  30   6   7       70.32       58.96     10.29 o 
  31   6   7        0.23        2.72      9.08 o 
  32   6   7      343.22      351.81     19.49 o 
  33   6   7      137.88      124.08     15.34 o 
  34   6   7        2.53        2.01     11.04 o 
  35   6   7       35.52       32.24     11.40 o 
  36   6   7       95.91       89.71     14.31 o 
  37   6   7      147.26      155.29     15.82 o 
  38   6   7       77.97       80.12     15.96 o 
  39   6   7      105.63       85.05     16.85 o 
  40   6   7      143.96      182.93     21.62 o 
  41   6   7        1.58      -16.87     16.02 o 
  42   6   7      159.02      178.31     22.95 o 
  43   6   7       28.73       16.10     18.23 o 
  44   6   7       36.72       -4.54     18.02 o 
  45   6   7       39.75       25.43     19.67 o 
   1   7   7      494.82      487.38     17.84 o 
   2   7   7       33.73       20.59      9.05 o 
   3   7   7       71.46       71.90     10.38 o 
   4   7   7      120.99      131.77     11.19 o 
   5   7   7      828.55      867.92     22.29 o 
   6   7   7      218.08      247.35     11.54 o 
   7   7   7       34.97       20.45      6.70 o 
   8   7   7      458.32      434.44     13.36 o 
   9   7   7      242.51      251.71     12.24 o 
  10   7   7       23.18       17.20      7.97 o 
  11   7   7     1362.27     1429.57     27.85 o 
  12   7   7      438.93      406.96     12.61 o 
  13   7   7      437.61      459.16     16.22 o 
  14   7   7        2.10       -9.39      6.73 o 
  15   7   7       50.87       44.57      7.93 o 
  16   7   7      154.66      141.93      9.83 o 
  17   7   7       16.35       13.32      7.68 o 
  18   7   7      141.97      153.07     11.33 o 
  19   7   7      713.21      720.48     18.08 o 
  20   7   7      463.38      446.35     14.53 o 
  21   7   7      917.66      900.58     20.02 o 
  22   7   7      543.01      530.16     16.00 o 
  23   7   7        4.08       10.92      8.28 o 
  24   7   7        0.68        6.78      8.27 o 
  25   7   7      305.81      309.46     18.29 o 
  26   7   7      169.92      152.49     12.41 o 
  27   7   7      481.84      511.16     18.65 o 
  28   7   7      114.86      113.93     12.07 o 
  29   7   7      372.84      420.39     17.18 o 
  30   7   7      214.11      221.08     15.62 o 
  31   7   7      107.31      138.08     12.96 o 
  32   7   7       18.50        8.87     10.60 o 
  33   7   7       69.94       70.48     14.34 o 
  34   7   7      339.87      362.97     21.72 o 
  35   7   7      421.54      420.57     20.39 o 
  36   7   7       63.94       53.87     15.57 o 
  37   7   7        1.32       10.65     14.10 o 
  38   7   7       51.02       44.18     15.82 o 
  39   7   7       54.24       49.21     16.47 o 
  40   7   7       49.11       34.02     17.74 o 
  41   7   7       72.01       58.51     19.39 o 
  42   7   7        0.03       15.18     17.65 o 
  43   7   7      371.86      425.18     29.43 o 
   0   8   7       59.51       47.25     18.17 o 
   1   8   7       18.87        6.06      9.86 o 
   2   8   7      508.91      504.17     26.83 o 
   3   8   7       64.45       45.91     10.74 o 
   4   8   7     2759.76     2909.25     50.20 o 
   5   8   7      425.95      445.92     18.60 o 
   6   8   7      560.88      539.73     28.61 o 
   7   8   7       62.80       48.66      8.74 o 
   8   8   7        5.46       -3.38      7.57 o 
   9   8   7       56.83       27.08      7.16 o 
  10   8   7      306.39      270.65     12.10 o 
  11   8   7      253.30      260.98     12.71 o 
  12   8   7     1758.24     1907.87     46.68 o 
  13   8   7      373.48      384.67     13.36 o 
  14   8   7       39.07       34.86      8.33 o 
  15   8   7        1.49        4.28      7.92 o 
  16   8   7       30.79       34.89      8.77 o 
  17   8   7      450.33      422.77     19.76 o 
  18   8   7     1602.58     1622.72     35.55 o 
  19   8   7       87.22      101.92     12.16 o 
  20   8   7     1469.08     1541.02     32.78 o 
  21   8   7        7.66       12.65     10.99 o 
  22   8   7        7.82        6.59      9.44 o 
  23   8   7      262.81      240.22     14.50 o 
  24   8   7      101.59      103.83     12.35 o 
  25   8   7        8.60       32.63     10.84 o 
  26   8   7      501.59      465.83     19.26 o 
  27   8   7        4.89       25.03     11.40 o 
  28   8   7     1048.83     1132.06     28.37 o 
  29   8   7        5.70        7.78     11.45 o 
  30   8   7      130.21      109.50     20.91 o 
  31   8   7       36.15       35.86     12.73 o 
  32   8   7       11.02       31.81     12.72 o 
  33   8   7      692.67      744.00     29.36 o 
  34   8   7      231.90      221.52     19.19 o 
  35   8   7        9.86       14.24     13.28 o 
  36   8   7      568.82      565.39     38.69 o 
  37   8   7       25.59       22.29     13.80 o 
  38   8   7      105.55      100.53     15.92 o 
  39   8   7       39.45       24.39     16.07 o 
  40   8   7       65.83       47.90     17.06 o 
  41   8   7       26.13       40.08     17.13 o 
   1   9   7      599.35      554.37     29.56 o 
   2   9   7       74.67      132.37     19.39 o 
   3   9   7     3957.97     4048.97     85.30 o 
   4   9   7      100.49      107.41     32.40 o 
   5   9   7     1429.38     1499.64     46.80 o 
   6   9   7      227.06      197.45     21.56 o 
   7   9   7       97.85       55.43     17.29 o 
   8   9   7        8.31        6.73     11.08 o 
   9   9   7      212.58      194.85     29.44 o 
  10   9   7       17.70       28.70      9.27 o 
  11   9   7     1363.91     1475.10     42.38 o 
  12   9   7      249.58      276.15     15.64 o 
  13   9   7     1116.31     1134.83     24.05 o 
  14   9   7       16.72       14.93      8.84 o 
  15   9   7        9.48        3.82      8.88 o 
  16   9   7      171.22      209.19     13.46 o 
  17   9   7      205.76      213.99     13.97 o 
  18   9   7       38.47       37.47     10.53 o 
  19   9   7      658.77      641.80     23.51 o 
  20   9   7       84.60       84.12     12.04 o 
  21   9   7      647.94      675.03     23.62 o 
  22   9   7      356.44      372.88     26.24 o 
  23   9   7       21.07       23.75     12.12 o 
  24   9   7      475.12      481.76     21.01 o 
  25   9   7      125.00      124.67     13.86 o 
  26   9   7      293.49      358.08     18.19 o 
  27   9   7      638.44      614.31     22.49 o 
  28   9   7        9.52       27.99     12.46 o 
  29   9   7      854.77      870.94     26.51 o 
  30   9   7       69.93       65.25     13.95 o 
  31   9   7      502.13      473.36     21.73 o 
  32   9   7       40.74       35.84     13.40 o 
  33   9   7      245.40      212.81     17.80 o 
  34   9   7        2.37       -3.85     13.08 o 
  35   9   7      663.65      614.45     24.99 o 
  36   9   7        8.02       27.37     14.17 o 
  37   9   7      432.64      446.53     23.14 o 
  38   9   7      146.04      123.03     17.10 o 
   0  10   7        9.09      -14.81     21.36 o 
   1  10   7       17.21        5.72     16.34 o 
   2  10   7      549.85      570.29     32.04 o 
   3  10   7      107.79      115.31     20.65 o 
   4  10   7      932.37      953.05     39.72 o 
   5  10   7      168.65      139.82     21.16 o 
   6  10   7      818.26      833.27     37.53 o 
   7  10   7       88.02       56.31     25.18 o 
   8  10   7      383.03      385.93     42.74 o 
   9  10   7       49.67       36.85     13.29 o 
  10  10   7      728.56      777.44     46.66 o 
  11  10   7       53.84       71.21     14.03 o 
  12  10   7     1294.16     1359.05     44.24 o 
  13  10   7       12.93       19.89      9.68 o 
  14  10   7     1720.78     1845.58     34.79 o 
  15  10   7      312.10      313.08     15.59 o 
  16  10   7      100.45       89.17     11.95 o 
  17  10   7        0.77       -8.60     10.31 o 
  18  10   7       90.92       68.18     12.40 o 
  19  10   7      491.23      517.48     19.78 o 
  20  10   7      222.93      249.31     16.20 o 
  21  10   7      208.67      201.63     15.61 o 
  22  10   7      484.53      525.35     21.35 o 
  23  10   7      250.79      256.58     17.80 o 
  24  10   7      637.34      637.76     24.28 o 
  25  10   7       77.90       85.53     15.04 o 
  26  10   7      624.19      572.19     26.80 o 
  27  10   7        8.61      -12.69     11.73 o 
  28  10   7      452.17      400.26     23.71 o 
  29  10   7       13.60       20.08     13.21 o 
  30  10   7      271.84      284.04     19.01 o 
  31  10   7       92.30       97.78     15.28 o 
  32  10   7       88.42       76.11     15.31 o 
  33  10   7       29.40       41.18     14.67 o 
  34  10   7      355.53      315.74     24.19 o 
  35  10   7        2.44        5.62     15.47 o 
   1  11   7      471.41      459.54     31.71 o 
   2  11   7      563.69      534.88     38.61 o 
   3  11   7       10.36       23.12     18.80 o 
   4  11   7      682.87      666.50     55.03 o 
   5  11   7       43.14       35.66     19.73 o 
   6  11   7       53.07       71.56     27.04 o 
   7  11   7      424.43      435.98     46.69 o 
   8  11   7       89.03      101.94     16.18 o 
   9  11   7      655.35      647.37     30.92 o 
  10  11   7        3.45        4.30     13.69 o 
  11  11   7      238.04      233.50     15.90 o 
  12  11   7      411.01      453.90     17.58 o 
  13  11   7      343.68      391.09     17.37 o 
  14  11   7      142.09      118.68     12.71 o 
  15  11   7      318.39      289.31     16.16 o 
  16  11   7       13.83       26.70     11.58 o 
  17  11   7      187.94      167.21     20.41 o 
  18  11   7       39.39       28.43     12.49 o 
  19  11   7      689.10      765.74     30.88 o 
  20  11   7      103.51      105.12     14.65 o 
  21  11   7      799.52      807.53     26.37 o 
  22  11   7        1.04      -10.26     12.64 o 
  23  11   7      732.62      737.65     26.36 o 
  24  11   7       76.46       51.39     16.51 o 
  25  11   7      600.31      635.86     29.45 o 
  26  11   7        5.29       17.65     14.40 o 
  27  11   7      392.18      379.38     22.30 o 
  28  11   7       57.41       79.53     18.99 o 
  29  11   7      269.27      235.41     19.34 o 
  30  11   7      186.61      177.81     19.59 o 
  31  11   7        8.71       10.71     14.12 o 
   0  12   7      255.09      322.20     64.07 o 
   1  12   7        6.02       -6.74     19.35 o 
   2  12   7       34.53       25.05     20.42 o 
   3  12   7      190.24      135.69     24.81 o 
   4  12   7       28.52       12.55     20.25 o 
   5  12   7       29.01       13.81     20.41 o 
   6  12   7       51.19       48.02     22.31 o 
   7  12   7       31.84       11.17     14.47 o 
   8  12   7      243.87      223.05     20.08 o 
   9  12   7       19.01       12.83     14.22 o 
  10  12   7      156.38      150.05     18.45 o 
  11  12   7       19.82       33.21     15.45 o 
  12  12   7       14.59       22.48     11.03 o 
  13  12   7      319.82      343.72     22.14 o 
  14  12   7      142.73      117.97     14.25 o 
  15  12   7       60.42       50.80     12.78 o 
  16  12   7      414.03      461.63     22.95 o 
  17  12   7       81.59       60.39     17.68 o 
  18  12   7       15.54       18.68     13.01 o 
  19  12   7      242.19      287.40     24.29 o 
  20  12   7       89.60       97.53     15.26 o 
  21  12   7       88.55       99.06     15.59 o 
  22  12   7       94.76       55.30     15.01 o 
  23  12   7       12.12       -2.56     15.23 o 
  24  12   7      227.45      199.60     20.43 o 
  25  12   7       75.86       51.22     17.10 o 
   1  13   7      169.98      262.67     40.29 o 
   2  13   7       18.18       23.32     22.30 o 
   3  13   7        0.86      -30.51     20.10 o 
   4  13   7      177.83      161.14     27.89 o 
   5  13   7       17.56       27.13     15.36 o 
   6  13   7        3.53       -0.26     15.42 o 
   7  13   7       13.34        1.76     16.09 o 
   8  13   7        9.14       17.55     15.98 o 
   9  13   7        3.74       -7.67     16.41 o 
  10  13   7        8.89       -0.16     16.46 o 
  11  13   7        0.10       27.03     13.69 o 
  12  13   7       63.02       61.22     14.61 o 
  13  13   7       68.14       50.52     14.73 o 
  14  13   7      210.32      219.27     19.34 o 
  15  13   7        0.74        3.35     13.94 o 
  16  13   7       12.36       23.97     15.23 o 
  17  13   7        0.07      -14.82     14.68 o 
  18  13   7       32.82       17.37     15.76 o 
   0   0   8      616.87      645.44     49.87 o 
   1   0   8      388.82      364.54     25.47 o 
   2   0   8     2540.80     2846.09     70.37 o 
   3   0   8     1201.82     1156.22     35.24 o 
   4   0   8     7125.79     6889.99    117.00 o 
   5   0   8        1.91       11.98     11.89 o 
   6   0   8     5885.46     6061.17    103.45 o 
   7   0   8      315.56      294.37     32.14 o 
   8   0   8     1681.47     1821.79     46.00 o 
   9   0   8        0.03        8.76     10.91 o 
  10   0   8     3902.91     3857.28     68.66 o 
  11   0   8      455.60      534.94     37.77 o 
  12   0   8     8357.68     8287.10    125.40 o 
  13   0   8     1622.58     1626.76     40.31 o 
  14   0   8      112.87      131.54     15.32 o 
  15   0   8        0.68       14.55     10.08 o 
  16   0   8      794.61      711.58     33.56 o 
  17   0   8      689.44      627.24     37.62 o 
  18   0   8     1861.44     1980.79     41.38 o 
  19   0   8      173.48      155.87     15.08 o 
  20   0   8     5945.30     6219.05     98.17 o 
  21   0   8      710.00      686.45     23.01 o 
  22   0   8     1901.79     2018.10     43.49 o 
  23   0   8     3425.98     3498.68     84.59 o 
  24   0   8       11.69       11.73     10.85 o 
  25   0   8      126.33      110.26     13.83 o 
  26   0   8     2314.10     2332.44     54.01 o 
  27   0   8      292.29      285.59     18.32 o 
  28   0   8     5459.96     5573.93     81.33 o 
  29   0   8       23.32       42.06     13.28 o 
  30   0   8      423.37      431.85     22.30 o 
  31   0   8      102.76       65.43     14.58 o 
  32   0   8        7.44        3.84     13.00 o 
  33   0   8      947.54     1002.70     38.18 o 
  34   0   8      526.85      588.50     26.20 o 
  35   0   8        4.52        5.16     13.69 o 
  36   0   8      178.66      124.55     17.91 o 
  37   0   8      559.33      521.17     28.23 o 
  38   0   8      198.58      159.65     20.91 o 
  39   0   8      415.20      394.03     27.19 o 
  40   0   8       12.98       10.33     16.44 o 
  41   0   8      724.80      765.55     41.41 o 
  42   0   8     1720.57     1741.09     59.75 o 
  43   0   8      458.44      581.71     52.54 o 
  44   0   8     2408.99     2522.48    133.07 o 
  45   0   8        2.63       53.63     24.04 o 
  46   0   8      262.26      207.25     29.64 o 
  47   0   8      241.58      208.98     29.32 o 
  48   0   8        6.41       49.14     24.27 o 
   1   1   8     1130.64     1076.74     22.48 o 
   2   1   8      640.44      588.15     20.23 o 
   3   1   8     3267.64     3421.89     44.53 o 
   4   1   8      147.35      164.38     10.78 o 
   5   1   8     5388.69     5456.51     60.14 o 
   6   1   8     1268.62     1302.29     21.98 o 
   7   1   8     2547.26     2659.82     32.88 o 
   8   1   8       15.17        9.07      6.64 o 
   9   1   8     1429.44     1424.09     22.57 o 
  10   1   8       92.05      109.50      8.69 o 
  11   1   8     5023.52     5081.62     77.12 o 
  12   1   8      798.19      800.21     17.37 o 
  13   1   8     2399.26     2439.67     32.13 o 
  14   1   8      576.54      547.67     16.82 o 
  15   1   8       93.14      102.82      9.15 o 
  16   1   8     1724.03     1720.81     26.47 o 
  17   1   8       36.10       41.40     10.24 o 
  18   1   8       27.21       15.81      7.64 o 
  19   1   8     1318.91     1347.93     24.31 o 
  20   1   8      625.88      618.89     16.93 o 
  21   1   8      775.77      861.34     20.01 o 
  22   1   8     1761.88     1803.52     29.12 o 
  23   1   8      667.35      681.61     23.02 o 
  24   1   8       90.96       75.62      9.65 o 
  25   1   8      295.42      274.89     13.03 o 
  26   1   8      374.94      383.62     14.70 o 
  27   1   8     4470.44     4565.93     53.99 o 
  28   1   8        0.33       14.40      9.10 o 
  29   1   8     2137.03     2272.35     34.35 o 
  30   1   8      165.87      141.00     11.49 o 
  31   1   8       26.90       17.55      9.16 o 
  32   1   8       65.44       44.18     10.02 o 
  33   1   8      178.88      143.02     12.69 o 
  34   1   8        0.04        8.95      9.83 o 
  35   1   8     1124.38     1158.19     25.63 o 
  36   1   8        1.25        6.39     10.82 o 
  37   1   8      409.97      402.01     21.90 o 
  38   1   8       10.05       18.13     11.95 o 
  39   1   8       25.64       18.78     12.30 o 
  40   1   8      261.58      235.52     18.64 o 
  41   1   8       66.25       31.87     13.91 o 
  42   1   8      213.48      229.31     20.31 o 
  43   1   8     2037.42     2130.96     43.73 o 
  44   1   8      122.32      151.34     19.69 o 
  45   1   8     1166.62     1215.22     70.40 o 
  46   1   8       37.89       66.96     17.46 o 
  47   1   8       70.94       50.38     17.32 o 
   0   2   8      983.84      900.44     33.37 o 
   1   2   8     1060.31     1078.56     20.82 o 
   2   2   8        7.16       -7.80      6.86 o 
   3   2   8     1031.57      977.54     30.66 o 
   4   2   8      699.39      696.35     28.41 o 
   5   2   8     3327.99     3347.52     43.84 o 
   6   2   8      196.89      198.38     10.88 o 
   7   2   8       12.19       19.17      6.74 o 
   8   2   8     1307.49     1281.19     23.76 o 
   9   2   8        0.50        0.06      6.54 o 
  10   2   8     1591.57     1613.16     24.55 o 
  11   2   8       70.21       68.04      8.09 o 
  12   2   8     2360.41     2328.52     31.12 o 
  13   2   8     1491.92     1538.32     24.38 o 
  14   2   8        4.31       11.76      7.20 o 
  15   2   8      941.48      950.66     19.50 o 
  16   2   8      340.46      313.55     12.59 o 
  17   2   8       18.36       13.81      7.51 o 
  18   2   8       51.14       44.55      8.50 o 
  19   2   8      956.26      943.65     20.32 o 
  20   2   8     1035.58     1001.72     21.30 o 
  21   2   8     1097.21     1092.22     24.61 o 
  22   2   8      523.02      502.09     23.11 o 
  23   2   8      125.35      132.22     11.03 o 
  24   2   8     1278.19     1277.89     24.96 o 
  25   2   8      419.29      396.54     17.78 o 
  26   2   8      438.09      479.70     17.17 o 
  27   2   8       70.02       62.24     10.58 o 
  28   2   8     1601.04     1607.88     36.03 o 
  29   2   8      902.57      934.42     27.89 o 
  30   2   8      388.66      375.41     16.26 o 
  31   2   8      121.14      131.65     13.29 o 
  32   2   8       47.43       42.48     11.78 o 
  33   2   8      213.83      209.84     16.07 o 
  34   2   8       28.48       36.09     12.13 o 
  35   2   8       62.94       57.59     12.81 o 
  36   2   8       56.59       35.91     11.91 o 
  37   2   8       35.68       20.73     11.83 o 
  38   2   8       67.69       31.91     12.33 o 
  39   2   8      686.01      766.38     33.32 o 
  40   2   8      331.56      338.05     19.24 o 
  41   2   8      148.93      127.45     15.41 o 
  42   2   8      750.42      768.81     25.79 o 
  43   2   8       71.49       69.63     15.40 o 
  44   2   8     1045.07     1105.25     35.29 o 
  45   2   8       42.98       45.21     15.16 o 
  46   2   8      102.24       88.60     16.56 o 
  47   2   8        2.77       -1.55     16.48 o 
   1   3   8        6.54       10.56      6.71 o 
   2   3   8      193.44      174.09      9.92 o 
   3   3   8        1.65       14.61      6.64 o 
   4   3   8     3215.38     3210.28     38.51 o 
   5   3   8       60.56       56.94      7.86 o 
   6   3   8     2385.87     2515.99     32.86 o 
   7   3   8     1796.31     1789.83     26.12 o 
   8   3   8       61.13       67.83      9.48 o 
   9   3   8      827.72      808.03     15.89 o 
  10   3   8       32.22       30.05      6.74 o 
  11   3   8        8.60        5.71      6.27 o 
  12   3   8      406.36      389.11     12.26 o 
  13   3   8      161.41      162.31      9.39 o 
  14   3   8       76.41       92.24      8.41 o 
  15   3   8        0.23       -0.09      6.65 o 
  16   3   8       61.48       53.99      7.93 o 
  17   3   8      230.51      217.29     12.63 o 
  18   3   8       44.69       39.13      7.99 o 
  19   3   8      400.27      401.82     13.81 o 
  20   3   8      650.53      595.31     20.01 o 
  21   3   8       48.60       40.76      8.84 o 
  22   3   8      297.17      273.45     15.56 o 
  23   3   8      396.26      366.54     14.68 o 
  24   3   8       13.05        2.56      8.57 o 
  25   3   8     1618.58     1550.04     31.37 o 
  26   3   8       12.04       27.03     10.23 o 
  27   3   8      211.25      192.31     14.06 o 
  28   3   8      438.58      421.13     29.49 o 
  29   3   8       33.20       22.84     10.65 o 
  30   3   8     1965.83     1950.54     36.12 o 
  31   3   8      217.81      185.89     14.91 o 
  32   3   8      655.75      613.70     22.02 o 
  33   3   8      206.19      198.00     16.76 o 
  34   3   8       28.70       29.42     14.01 o 
  35   3   8      172.56      172.98     15.62 o 
  36   3   8      360.70      330.93     19.02 o 
  37   3   8        0.48      -10.96     11.34 o 
  38   3   8       19.85        3.20     12.18 o 
  39   3   8        2.16        0.26     12.55 o 
  40   3   8      222.35      240.74     18.23 o 
  41   3   8      133.62       95.76     15.16 o 
  42   3   8      471.56      528.28     34.52 o 
  43   3   8        0.77       11.04     13.75 o 
  44   3   8        3.40       -3.07     13.50 o 
  45   3   8       87.72       78.40     15.72 o 
  46   3   8      142.18      144.71     18.39 o 
   0   4   8       74.92       65.44      9.07 o 
   1   4   8      105.11      101.06      7.86 o 
   2   4   8      116.86      109.69      7.72 o 
   3   4   8      215.44      218.22      9.35 o 
   4   4   8     3574.31     3707.51     41.52 o 
   5   4   8       16.98       19.15      6.65 o 
   6   4   8        7.32        2.21      6.62 o 
   7   4   8      582.37      585.55     14.97 o 
   8   4   8      810.06      844.45     17.33 o 
   9   4   8     1533.50     1500.79     22.20 o 
  10   4   8      943.80      872.03     22.28 o 
  11   4   8      971.11      938.12     18.88 o 
  12   4   8      521.17      606.24     15.71 o 
  13   4   8     1390.64     1379.24     22.93 o 
  14   4   8       13.48       12.47      7.82 o 
  15   4   8      630.65      636.25     16.89 o 
  16   4   8      306.83      307.06     12.88 o 
  17   4   8      136.75      141.22     10.89 o 
  18   4   8     1371.09     1356.77     25.88 o 
  19   4   8        9.44        4.80      8.32 o 
  20   4   8     2623.77     2563.10     38.45 o 
  21   4   8      146.07      140.15     14.22 o 
  22   4   8       90.32       82.79     10.67 o 
  23   4   8     1084.94     1093.87     24.94 o 
  24   4   8       32.86       57.17     10.60 o 
  25   4   8       75.69       68.66     11.05 o 
  26   4   8        2.00      -10.02      9.08 o 
  27   4   8        1.83        0.65      9.69 o 
  28   4   8      140.85      141.55     15.53 o 
  29   4   8      487.63      504.48     20.72 o 
  30   4   8        3.89       11.16     10.42 o 
  31   4   8       43.22       26.43     11.26 o 
  32   4   8       18.32       11.47     11.04 o 
  33   4   8       52.88       61.45     12.66 o 
  34   4   8      562.85      499.61     21.25 o 
  35   4   8       38.09       38.82     12.61 o 
  36   4   8      964.74     1026.06     30.41 o 
  37   4   8        7.70       11.68     13.07 o 
  38   4   8       67.26       50.65     14.53 o 
  39   4   8       70.85       50.28     14.78 o 
  40   4   8      238.94      215.86     18.69 o 
  41   4   8       15.76       -0.39     13.52 o 
  42   4   8       39.96       32.76     14.99 o 
  43   4   8      131.00      123.51     17.30 o 
  44   4   8      558.97      517.09     26.50 o 
  45   4   8       22.74       42.02     15.35 o 
   1   5   8      738.02      778.92     18.37 o 
   2   5   8       24.33       25.28      7.48 o 
   3   5   8     4819.15     4948.79     57.49 o 
   4   5   8      210.25      219.58     12.21 o 
   5   5   8     1767.59     1899.83     38.18 o 
   6   5   8       10.79      -14.14      7.35 o 
   7   5   8      221.06      249.36     15.18 o 
   8   5   8      901.95      885.58     21.14 o 
   9   5   8      243.94      265.03     10.77 o 
  10   5   8      737.41      772.12     15.92 o 
  11   5   8     1709.58     1806.26     25.37 o 
  12   5   8       67.21       89.39      8.67 o 
  13   5   8     2213.44     2248.17     31.83 o 
  14   5   8      722.97      713.15     17.30 o 
  15   5   8       86.53       95.54      9.33 o 
  16   5   8      668.55      655.93     17.21 o 
  17   5   8      414.77      411.60     14.40 o 
  18   5   8       81.33       92.75     10.30 o 
  19   5   8     5294.30     5430.90     64.61 o 
  20   5   8       68.26       84.86     10.56 o 
  21   5   8     2198.63     2258.79     35.99 o 
  22   5   8      431.05      456.36     22.32 o 
  23   5   8      209.37      219.64     13.86 o 
  24   5   8     1130.44     1058.42     25.77 o 
  25   5   8      754.96      741.21     21.41 o 
  26   5   8       10.01        5.09     11.26 o 
  27   5   8      650.05      657.47     21.15 o 
  28   5   8      282.45      282.53     19.17 o 
  29   5   8     1073.61     1038.31     29.84 o 
  30   5   8        0.52        1.39     10.98 o 
  31   5   8       88.17       66.58     12.92 o 
  32   5   8      516.88      507.94     21.52 o 
  33   5   8      487.08      495.43     21.72 o 
  34   5   8      273.39      311.78     19.22 o 
  35   5   8     2720.50     2752.96     48.65 o 
  36   5   8       63.50       75.55     14.73 o 
  37   5   8      303.60      291.01     19.43 o 
  38   5   8       52.57       34.44     13.87 o 
  39   5   8       26.24       23.82     13.82 o 
  40   5   8      224.99      182.07     18.71 o 
  41   5   8        8.86        6.43     14.25 o 
  42   5   8        3.05        8.20     14.15 o 
  43   5   8      161.25      131.54     16.47 o 
  44   5   8        2.68       15.36     15.45 o 
   0   6   8      156.56      175.21     20.35 o 
   1   6   8      445.78      473.60     26.59 o 
   2   6   8     2822.55     2894.94     38.69 o 
   3   6   8      142.06      164.66     12.10 o 
   4   6   8     4024.26     4231.27     51.46 o 
   5   6   8      147.11      186.61     11.09 o 
   6   6   8      868.13      886.08     26.89 o 
   7   6   8      451.11      407.84     14.38 o 
   8   6   8        9.03       -4.84      7.37 o 
   9   6   8       38.84       22.84      8.14 o 
  10   6   8       30.26       17.23      6.49 o 
  11   6   8      338.08      364.98     11.75 o 
  12   6   8     1901.64     1938.89     32.78 o 
  13   6   8      777.77      785.40     16.95 o 
  14   6   8     1829.49     1957.83     29.37 o 
  15   6   8      385.88      398.24     13.05 o 
  16   6   8      301.74      310.93     12.13 o 
  17   6   8      119.23      129.86      9.75 o 
  18   6   8     3702.94     3815.96     45.25 o 
  19   6   8       15.91       40.41      8.69 o 
  20   6   8     2975.52     3118.19     39.87 o 
  21   6   8      352.20      366.03     17.14 o 
  22   6   8      383.63      352.17     17.69 o 
  23   6   8      284.36      251.94     13.96 o 
  24   6   8        7.77        4.41      9.08 o 
  25   6   8      113.93       87.67     11.44 o 
  26   6   8      330.52      328.57     22.51 o 
  27   6   8      299.17      291.47     16.57 o 
  28   6   8      712.02      776.22     23.94 o 
  29   6   8       15.65       20.87     11.48 o 
  30   6   8      368.47      363.12     18.71 o 
  31   6   8      246.81      207.21     16.10 o 
  32   6   8       66.75       30.09     12.80 o 
  33   6   8      142.67      122.57     15.11 o 
  34   6   8     1441.41     1489.35     39.69 o 
  35   6   8       37.85       50.73     13.74 o 
  36   6   8     1813.72     1901.28     39.54 o 
  37   6   8        0.47       35.02     15.20 o 
  38   6   8      346.77      340.34     31.10 o 
  39   6   8      361.60      413.60     31.39 o 
  40   6   8       32.13       53.51     17.48 o 
  41   6   8        0.07        0.24     16.29 o 
  42   6   8      107.14       70.10     18.58 o 
   1   7   8      995.33     1041.04     21.29 o 
   2   7   8        0.52       -7.42      7.26 o 
   3   7   8     2499.41     2552.84     37.07 o 
   4   7   8     1618.21     1703.51     28.51 o 
   5   7   8      369.20      398.59     14.05 o 
   6   7   8     2365.29     2468.92     36.59 o 
   7   7   8      165.21      150.95     11.24 o 
   8   7   8      489.36      504.36     16.59 o 
   9   7   8       10.49        2.00      9.45 o 
  10   7   8      198.20      174.73     11.55 o 
  11   7   8      590.00      588.60     19.62 o 
  12   7   8      192.29      182.45     10.69 o 
  13   7   8     1399.87     1458.21     31.25 o 
  14   7   8        3.62        7.31      7.11 o 
  15   7   8      332.06      332.03     12.29 o 
  16   7   8      180.81      190.25     10.59 o 
  17   7   8     1468.89     1522.10     30.96 o 
  18   7   8        3.92       31.69      8.50 o 
  19   7   8     2210.91     2291.01     32.66 o 
  20   7   8      314.88      302.14     13.20 o 
  21   7   8     1266.07     1320.21     24.80 o 
  22   7   8      216.56      246.74     13.06 o 
  23   7   8      377.80      386.08     20.16 o 
  24   7   8        9.49        1.02      8.76 o 
  25   7   8       37.52       12.71      9.12 o 
  26   7   8      163.48      186.77     12.47 o 
  27   7   8      115.71      100.48     12.04 o 
  28   7   8      467.21      517.02     25.60 o 
  29   7   8      769.12      763.27     22.35 o 
  30   7   8      736.52      784.36     28.53 o 
  31   7   8      392.73      363.55     19.17 o 
  32   7   8      640.08      603.07     25.23 o 
  33   7   8      719.85      685.22     27.18 o 
  34   7   8        7.90        4.22     14.20 o 
  35   7   8      716.32      686.53     36.76 o 
  36   7   8        6.20       -3.05     17.46 o 
  37   7   8      748.52      737.28     35.21 o 
  38   7   8        8.73       23.10     18.69 o 
  39   7   8      301.35      254.54     26.37 o 
  40   7   8        0.90        4.46     18.92 o 
   0   8   8     1456.48     1524.37     66.90 o 
   1   8   8      153.11      146.63     14.17 o 
   2   8   8     1318.71     1429.66     37.97 o 
   3   8   8     1054.06     1127.90     26.27 o 
   4   8   8      449.43      469.39     20.89 o 
   5   8   8      517.97      551.56     21.85 o 
   6   8   8      369.86      376.89     16.66 o 
   7   8   8       21.90       23.00      8.68 o 
   8   8   8      111.86      137.11     10.61 o 
   9   8   8      154.33      125.10     10.49 o 
  10   8   8       48.44       31.38      7.88 o 
  11   8   8      304.59      305.18     12.05 o 
  12   8   8      443.13      439.32     14.07 o 
  13   8   8      219.84      212.27     11.37 o 
  14   8   8     1327.18     1326.65     24.71 o 
  15   8   8        7.52        7.78      8.39 o 
  16   8   8     1383.95     1436.93     30.77 o 
  17   8   8        4.36       21.99      9.62 o 
  18   8   8      550.94      537.58     16.69 o 
  19   8   8      128.04      121.82     11.40 o 
  20   8   8       35.01       18.34      9.27 o 
  21   8   8       54.64       39.10     10.08 o 
  22   8   8      127.50      142.61     12.13 o 
  23   8   8      127.10       92.54     13.73 o 
  24   8   8       25.62       39.36     11.52 o 
  25   8   8       14.82        9.15     11.12 o 
  26   8   8       20.48       18.36     11.67 o 
  27   8   8       49.90       48.09     12.58 o 
  28   8   8      268.04      263.78     17.15 o 
  29   8   8      192.83      228.54     21.88 o 
  30   8   8       55.31       55.20     14.94 o 
  31   8   8      194.74      228.49     18.90 o 
  32   8   8      473.56      418.86     29.04 o 
  33   8   8      182.93      194.99     19.27 o 
  34   8   8      656.48      667.87     27.82 o 
  35   8   8      203.38      181.39     21.56 o 
  36   8   8      503.15      490.36     41.22 o 
  37   8   8      203.10      193.30     24.83 o 
  38   8   8      420.66      409.63     30.80 o 
   1   9   8     2926.45     2976.03     70.68 o 
   2   9   8        2.14       53.77     17.75 o 
   3   9   8       37.57       20.48     15.82 o 
   4   9   8       70.15       64.23     17.98 o 
   5   9   8       75.81       75.07     13.45 o 
   6   9   8       25.36        1.94     11.86 o 
   7   9   8       66.77       65.30     14.02 o 
   8   9   8        0.25      -13.30     12.06 o 
   9   9   8        2.59        5.99     12.24 o 
  10   9   8      111.65      101.64     16.00 o 
  11   9   8       28.04       23.75      9.25 o 
  12   9   8      115.40      117.90     11.55 o 
  13   9   8       82.25       82.26     11.37 o 
  14   9   8      196.16      238.64     14.03 o 
  15   9   8      246.02      242.13     14.56 o 
  16   9   8      457.45      441.13     17.90 o 
  17   9   8      532.70      565.48     20.13 o 
  18   9   8      278.93      265.46     15.86 o 
  19   9   8       26.17       39.34     12.06 o 
  20   9   8      571.37      585.00     20.58 o 
  21   9   8      157.40      156.31     15.07 o 
  22   9   8      286.49      338.73     25.06 o 
  23   9   8      150.25      150.07     14.18 o 
  24   9   8       19.73       22.21     11.72 o 
  25   9   8       15.47       23.31     13.19 o 
  26   9   8       27.63       28.07     12.36 o 
  27   9   8       20.77       -2.72     12.18 o 
  28   9   8        9.82        8.46     12.19 o 
  29   9   8        8.46       -0.91     12.50 o 
  30   9   8       18.22       17.49     13.26 o 
  31   9   8        6.83       -5.71     12.54 o 
  32   9   8        0.28       -0.91     13.09 o 
  33   9   8      133.19      143.61     19.09 o 
  34   9   8       45.03       35.86     15.96 o 
  35   9   8       14.02        3.76     15.67 o 
   0  10   8       14.64       -9.62     24.04 o 
   1  10   8       66.09       41.05     19.57 o 
   2  10   8        1.02       -7.83     25.56 o 
   3  10   8       90.62       49.22     19.52 o 
   4  10   8      492.65      455.19     30.69 o 
   5  10   8        2.23        1.30     16.98 o 
   6  10   8      325.00      327.56     27.49 o 
   7  10   8       47.51       40.96     14.10 o 
   8  10   8       32.70       11.52     14.30 o 
   9  10   8        0.00       -7.07     13.21 o 
  10  10   8      213.75      203.88     18.75 o 
  11  10   8       28.73       30.05     11.76 o 
  12  10   8      517.60      588.47     20.35 o 
  13  10   8      463.99      457.64     25.98 o 
  14  10   8       57.67       60.84     11.44 o 
  15  10   8       14.53       31.82     11.37 o 
  16  10   8      620.44      658.73     22.40 o 
  17  10   8       75.34       94.82     13.61 o 
  18  10   8        3.73        2.78     11.84 o 
  19  10   8      149.80      153.04     15.26 o 
  20  10   8      502.52      501.10     22.10 o 
  21  10   8       11.42       10.86     12.54 o 
  22  10   8        0.30        8.26     11.54 o 
  23  10   8      153.99      147.91     17.50 o 
  24  10   8       85.65       72.12     13.68 o 
  25  10   8      166.88      192.63     17.99 o 
  26  10   8      123.51       99.58     14.91 o 
  27  10   8       21.91       26.61     13.51 o 
  28  10   8      352.90      392.27     24.80 o 
  29  10   8       51.67       51.35     14.58 o 
  30  10   8        4.12       -1.52     13.15 o 
  31  10   8       23.59       11.61     13.96 o 
   1  11   8       16.27       21.50     19.92 o 
   2  11   8       77.70       99.14     25.64 o 
   3  11   8      293.25      242.26     27.05 o 
   4  11   8       63.55       74.49     21.39 o 
   5  11   8      832.47      875.11     42.23 o 
   6  11   8      114.16      103.66     35.24 o 
   7  11   8      196.09      195.32     19.10 o 
   8  11   8       56.14       40.62     16.01 o 
   9  11   8      182.19      202.99     19.84 o 
  10  11   8      160.57      180.36     20.33 o 
  11  11   8      628.63      702.75     30.18 o 
  12  11   8        6.76       10.10     12.38 o 
  13  11   8      326.31      321.77     18.76 o 
  14  11   8       68.62       52.32     12.27 o 
  15  11   8        7.86       11.12     11.70 o 
  16  11   8        3.07        5.15     11.90 o 
  17  11   8        2.07       -2.29     12.00 o 
  18  11   8       10.49       20.73     13.07 o 
  19  11   8       55.54       40.53     14.03 o 
  20  11   8       37.97       26.09     13.47 o 
  21  11   8      444.77      492.36     23.05 o 
  22  11   8       48.12       32.02     14.67 o 
  23  11   8       23.27       20.32     12.95 o 
  24  11   8       41.32       23.04     14.87 o 
  25  11   8      129.93      111.86     15.82 o 
  26  11   8        3.07       21.15     13.97 o 
   0  12   8       94.82      102.95     34.46 o 
   1  12   8       30.01       -5.78     23.23 o 
   2  12   8        8.35       -9.72     20.23 o 
   3  12   8      161.42      134.80     28.36 o 
   4  12   8      184.85      147.14     35.26 o 
   5  12   8       78.07       63.93     23.55 o 
   6  12   8      240.48      236.52     28.85 o 
   7  12   8       39.76       50.49     22.52 o 
   8  12   8      134.56      110.27     18.25 o 
   9  12   8       15.82       37.85     21.40 o 
  10  12   8      807.01      864.45     78.24 o 
  11  12   8        0.03       29.83     16.06 o 
  12  12   8      804.69      790.69     41.84 o 
  13  12   8       66.54       72.16     15.24 o 
  14  12   8      145.09      138.56     14.92 o 
  15  12   8      488.09      531.38     21.95 o 
  16  12   8        3.06       -4.17     12.65 o 
  17  12   8       43.71       59.68     19.07 o 
  18  12   8       50.21       36.65     14.17 o 
  19  12   8      236.56      248.04     18.94 o 
  20  12   8      129.35      107.09     16.48 o 
   1  13   8      216.15      192.51     29.94 o 
   2  13   8       66.48       63.15     25.25 o 
   3  13   8      287.57      308.57     43.16 o 
   4  13   8      168.29      122.68     26.60 o 
   5  13   8      317.30      297.96     43.30 o 
   6  13   8       29.56       26.66     23.75 o 
   7  13   8      302.73      268.10     46.72 o 
   8  13   8        9.23       15.41     25.15 o 
   1   1   9      317.18      261.18     19.35 o 
   2   1   9      141.03      126.61     13.96 o 
   3   1   9      108.04      112.48     11.89 o 
   4   1   9       34.25       13.17      8.30 o 
   5   1   9      824.97      827.76     23.77 o 
   6   1   9      625.08      607.59     20.92 o 
   7   1   9      173.65      168.32     11.20 o 
   8   1   9        0.02        1.75      7.91 o 
   9   1   9      214.34      237.08     12.52 o 
  10   1   9      145.61      161.30     10.79 o 
  11   1   9     1288.99     1288.54     25.75 o 
  12   1   9       43.05       40.75      8.55 o 
  13   1   9      272.11      304.71     12.98 o 
  14   1   9       77.21       66.45      9.26 o 
  15   1   9       81.15       65.78      9.52 o 
  16   1   9      344.18      337.02     13.95 o 
  17   1   9     1218.50     1274.53     31.51 o 
  18   1   9      123.10       94.89     10.57 o 
  19   1   9     1006.15      978.69     25.01 o 
  20   1   9      103.99       96.90     10.96 o 
  21   1   9     2261.02     2282.68     34.63 o 
  22   1   9       92.07       85.04     12.44 o 
  23   1   9       56.73       49.35     10.31 o 
  24   1   9      248.02      264.86     14.95 o 
  25   1   9       12.12        0.26      9.07 o 
  26   1   9      117.47       94.33     11.68 o 
  27   1   9      842.11      861.77     21.64 o 
  28   1   9       23.41       23.32     10.18 o 
  29   1   9      304.68      300.49     15.23 o 
  30   1   9       48.70       38.94     10.93 o 
  31   1   9        6.65        9.01      9.77 o 
  32   1   9       71.83       60.86     11.82 o 
  33   1   9       81.63       70.43     12.12 o 
  34   1   9       51.80       28.89     11.51 o 
  35   1   9      169.51      169.53     14.54 o 
  36   1   9      239.27      247.33     16.67 o 
  37   1   9       97.51       60.69     13.78 o 
  38   1   9        7.59        5.96     12.54 o 
  39   1   9       53.40       61.67     14.19 o 
  40   1   9       17.71       11.36     13.94 o 
  41   1   9        5.51       20.00     14.49 o 
  42   1   9       93.33       95.63     16.90 o 
  43   1   9      240.20      241.12     19.93 o 
  44   1   9        0.84        5.39     16.26 o 
   0   2   9      500.55      494.80     22.83 o 
   1   2   9       17.76       12.95      8.60 o 
   2   2   9      679.91      656.10     23.47 o 
   3   2   9       98.63       88.80     10.39 o 
   4   2   9     2315.97     2346.00     36.10 o 
   5   2   9      353.43      356.65     19.87 o 
   6   2   9     2290.30     2323.17     51.24 o 
   7   2   9      608.53      619.68     18.19 o 
   8   2   9       40.86       32.66      8.90 o 
   9   2   9      116.81      122.96     10.41 o 
  10   2   9     1010.14     1000.37     21.38 o 
  11   2   9      201.31      196.31     11.79 o 
  12   2   9     2253.07     2283.70     33.81 o 
  13   2   9       42.10       36.00      8.58 o 
  14   2   9      693.38      734.31     18.46 o 
  15   2   9      423.55      423.87     15.00 o 
  16   2   9       30.84       41.51      9.01 o 
  17   2   9     1109.45     1158.31     29.38 o 
  18   2   9      659.26      664.00     23.88 o 
  19   2   9       28.02       44.76      9.51 o 
  20   2   9     3453.55     3609.96     49.86 o 
  21   2   9      328.86      305.71     16.60 o 
  22   2   9     1515.66     1555.17     35.70 o 
  23   2   9       23.24       11.92      9.57 o 
  24   2   9       17.75        9.93      9.55 o 
  25   2   9      287.04      297.35     17.35 o 
  26   2   9     1037.23      987.30     26.67 o 
  27   2   9      248.46      236.70     15.75 o 
  28   2   9     1112.63     1164.68     35.54 o 
  29   2   9       30.70       24.03     11.36 o 
  30   2   9      172.79      151.62     14.62 o 
  31   2   9       17.46        6.94     11.33 o 
  32   2   9       26.28       16.13     12.35 o 
  33   2   9       48.60       34.24     12.75 o 
  34   2   9      997.91      952.19     34.16 o 
  35   2   9       26.07       45.10     13.56 o 
  36   2   9     1179.63     1149.81     31.07 o 
  37   2   9       83.69       95.30     14.30 o 
  38   2   9      103.34       66.04     14.06 o 
  39   2   9        6.66       12.45     12.77 o 
  40   2   9        3.34        6.92     13.25 o 
  41   2   9      325.69      307.13     20.45 o 
  42   2   9      377.95      335.80     20.46 o 
  43   2   9       93.54       99.82     16.65 o 
  44   2   9      747.65      755.15     31.60 o 
   1   3   9      502.89      512.71     23.53 o 
   2   3   9      429.89      462.45     16.53 o 
   3   3   9     3631.32     3800.24     50.15 o 
   4   3   9        5.89       53.60     10.02 o 
   5   3   9     6711.05     6933.10     82.50 o 
   6   3   9       64.09       77.10     12.53 o 
   7   3   9      101.77       95.26     10.04 o 
   8   3   9      200.75      167.18     11.47 o 
   9   3   9      518.77      537.38     23.92 o 
  10   3   9      133.88      113.37     10.60 o 
  11   3   9      958.18      980.37     21.99 o 
  12   3   9        1.98       11.65      8.09 o 
  13   3   9     1844.36     1898.61     29.27 o 
  14   3   9       29.00       17.77      8.54 o 
  15   3   9      259.55      259.53     13.91 o 
  16   3   9      171.50      171.04     11.76 o 
  17   3   9      395.96      391.34     15.04 o 
  18   3   9      359.06      390.38     20.07 o 
  19   3   9     1950.72     2019.76     40.10 o 
  20   3   9       78.46       99.46     11.72 o 
  21   3   9     1770.21     1791.91     32.81 o 
  22   3   9       71.41       66.29     11.19 o 
  23   3   9      181.19      142.15     13.54 o 
  24   3   9        4.73        3.70     10.29 o 
  25   3   9       99.91       86.71     13.25 o 
  26   3   9      643.26      631.25     23.11 o 
  27   3   9      709.66      768.60     25.41 o 
  28   3   9       15.57       21.57     12.15 o 
  29   3   9     2135.31     2153.90     41.75 o 
  30   3   9       12.23       11.39     12.38 o 
  31   3   9      292.76      326.58     23.39 o 
  32   3   9      315.39      277.65     19.38 o 
  33   3   9     1051.38     1025.53     34.82 o 
  34   3   9      642.85      605.82     30.24 o 
  35   3   9     1713.08     1768.83     44.93 o 
  36   3   9       66.78       68.76     15.80 o 
  37   3   9      714.41      741.28     26.38 o 
  38   3   9      107.73       75.72     14.89 o 
  39   3   9       37.31       29.96     14.18 o 
  40   3   9        1.54       -2.05     13.55 o 
  41   3   9      458.10      446.41     33.53 o 
  42   3   9       68.82       62.20     16.63 o 
  43   3   9      752.60      724.25     27.20 o 
   0   4   9      665.68      717.88     35.65 o 
   1   4   9      222.66      210.56     12.69 o 
   2   4   9     1427.02     1552.57     27.72 o 
   3   4   9      247.20      255.63     13.74 o 
   4   4   9     3998.64     4038.47     52.81 o 
   5   4   9       53.80       65.92     10.31 o 
   6   4   9       67.22       57.83     10.29 o 
   7   4   9       24.74       17.31      9.20 o 
   8   4   9      117.62       88.98     10.21 o 
   9   4   9       10.56        2.37      7.72 o 
  10   4   9     1421.15     1445.59     24.93 o 
  11   4   9      465.60      417.97     16.50 o 
  12   4   9     2277.51     2334.45     35.08 o 
  13   4   9        0.05        2.09      8.21 o 
  14   4   9      379.61      406.40     18.99 o 
  15   4   9       62.56       48.01      9.88 o 
  16   4   9      550.54      544.34     18.10 o 
  17   4   9      388.78      388.42     16.00 o 
  18   4   9     2176.45     2161.27     35.45 o 
  19   4   9       25.35       59.03     10.55 o 
  20   4   9     2044.48     2068.95     35.28 o 
  21   4   9      247.36      224.97     14.55 o 
  22   4   9       75.45       71.67     12.78 o 
  23   4   9      224.43      205.94     14.56 o 
  24   4   9      123.34      119.51     13.01 o 
  25   4   9      203.52      183.00     14.51 o 
  26   4   9      492.39      522.07     23.79 o 
  27   4   9      104.02       89.60     12.99 o 
  28   4   9      140.16      129.38     13.93 o 
  29   4   9       80.50       60.85     12.74 o 
  30   4   9     1042.01      999.85     27.63 o 
  31   4   9       54.91       67.33     14.12 o 
  32   4   9      204.56      206.11     18.07 o 
  33   4   9       31.04       30.43     13.77 o 
  34   4   9      253.18      199.67     18.18 o 
  35   4   9        2.99       15.55     14.02 o 
  36   4   9     1012.70     1122.04     36.85 o 
  37   4   9        7.99       16.55     15.17 o 
  38   4   9      244.08      239.55     21.30 o 
  39   4   9        0.41       -4.72     15.10 o 
  40   4   9       58.23       26.64     16.17 o 
  41   4   9       22.21       38.61     15.48 o 
  42   4   9      131.69       79.29     16.86 o 
   1   5   9      637.41      623.01     30.31 o 
   2   5   9        3.09       19.18      8.63 o 
   3   5   9      675.89      643.61     31.57 o 
   4   5   9      196.61      210.59     13.13 o 
   5   5   9      207.46      210.41     22.06 o 
   6   5   9      463.05      472.03     17.37 o 
   7   5   9      172.50      140.26     12.08 o 
   8   5   9       47.23       36.85      8.91 o 
   9   5   9      209.30      206.59     12.37 o 
  10   5   9        0.33        1.73      8.33 o 
  11   5   9      250.39      252.68     13.40 o 
  12   5   9      362.01      360.62     22.88 o 
  13   5   9      594.94      555.54     19.27 o 
  14   5   9        2.12        5.64      8.85 o 
  15   5   9      522.58      488.20     18.51 o 
  16   5   9       56.14       55.34     12.79 o 
  17   5   9      559.26      543.35     18.69 o 
  18   5   9       34.37       37.57     10.32 o 
  19   5   9      344.03      348.06     23.70 o 
  20   5   9       46.00       49.04     11.15 o 
  21   5   9      574.79      569.13     26.27 o 
  22   5   9       71.46       55.70     12.68 o 
  23   5   9      300.50      282.28     15.83 o 
  24   5   9       18.47       15.47     10.42 o 
  25   5   9      419.46      371.70     17.88 o 
  26   5   9       21.84       13.19     10.84 o 
  27   5   9      211.89      158.86     16.18 o 
  28   5   9       58.85       41.46     11.93 o 
  29   5   9       22.42        6.70     11.26 o 
  30   5   9       20.23       10.31     12.35 o 
  31   5   9      276.77      277.12     18.79 o 
  32   5   9       33.76       15.55     12.77 o 
  33   5   9        7.92       -3.99     12.70 o 
  34   5   9       24.64        7.83     13.54 o 
  35   5   9      698.50      681.26     28.12 o 
  36   5   9       11.99       26.19     14.34 o 
  37   5   9      209.77      174.00     17.82 o 
  38   5   9        0.04        1.83     13.84 o 
  39   5   9      142.91       88.08     18.05 o 
  40   5   9        0.25       10.54     15.70 o 
  41   5   9       26.02        4.81     16.05 o 
   0   6   9     1282.47     1282.85     43.05 o 
   1   6   9       12.74       17.82     10.79 o 
   2   6   9       28.44       11.31     11.50 o 
   3   6   9      743.05      683.72     40.72 o 
   4   6   9       47.88       29.86     11.30 o 
   5   6   9      308.76      297.22     14.06 o 
   6   6   9      108.77      106.28     13.36 o 
   7   6   9       25.50       27.72      9.31 o 
   8   6   9      344.36      372.89     15.85 o 
   9   6   9      349.54      285.90     13.34 o 
  10   6   9       51.07       25.39      8.98 o 
  11   6   9        3.94        0.41      8.35 o 
  12   6   9       62.27       33.00      9.43 o 
  13   6   9       31.40       36.43      9.37 o 
  14   6   9      280.94      282.24     14.17 o 
  15   6   9        4.44       12.22      9.28 o 
  16   6   9      170.44      160.50     12.59 o 
  17   6   9        3.15       16.78      9.58 o 
  18   6   9       25.10       18.90     10.04 o 
  19   6   9      118.47      117.72     13.14 o 
  20   6   9        5.72       -5.97      9.80 o 
  21   6   9       37.91       32.44     10.97 o 
  22   6   9      386.38      378.19     22.00 o 
  23   6   9       23.73       18.55     11.03 o 
  24   6   9        2.04       -6.32     10.47 o 
  25   6   9      264.05      251.99     16.39 o 
  26   6   9       40.11       12.23     11.40 o 
  27   6   9      308.53      308.59     17.88 o 
  28   6   9        1.70      -11.06     11.30 o 
  29   6   9      190.07      146.69     15.44 o 
  30   6   9       77.98       53.76     13.63 o 
  31   6   9      331.36      355.19     21.54 o 
  32   6   9       14.61       15.53     13.06 o 
  33   6   9      336.88      324.12     20.03 o 
  34   6   9      193.40      176.27     17.43 o 
  35   6   9       21.16       16.90     14.10 o 
  36   6   9       29.45       49.91     14.84 o 
  37   6   9        2.22       10.87     13.97 o 
  38   6   9      110.28       96.08     18.52 o 
  39   6   9      125.94      123.28     19.67 o 
   1   7   9      343.40      371.65     16.47 o 
   2   7   9      579.75      635.93     26.79 o 
   3   7   9      942.22     1033.97     25.94 o 
   4   7   9      111.95      101.07     10.97 o 
   5   7   9      370.10      391.85     20.21 o 
   6   7   9       77.56       53.03     10.08 o 
   7   7   9       95.27       63.78     10.45 o 
   8   7   9      329.62      280.48     19.11 o 
   9   7   9       27.10       19.34      8.61 o 
  10   7   9        0.79       -9.17      7.42 o 
  11   7   9      475.03      483.53     16.43 o 
  12   7   9      226.18      206.40     11.96 o 
  13   7   9       57.02       40.05      9.43 o 
  14   7   9      126.71      126.38     10.83 o 
  15   7   9      223.78      206.49     12.22 o 
  16   7   9      159.76      169.72     12.85 o 
  17   7   9       65.89       76.70     13.05 o 
  18   7   9      136.93      170.42     13.34 o 
  19   7   9      469.07      441.57     17.93 o 
  20   7   9       10.82       20.45     10.73 o 
  21   7   9      102.00       82.82     12.62 o 
  22   7   9       54.24       47.57     11.75 o 
  23   7   9      264.80      276.24     16.46 o 
  24   7   9       24.44       31.34     11.85 o 
  25   7   9       33.88       28.90     12.29 o 
  26   7   9       79.69       99.51     13.71 o 
  27   7   9      279.91      251.93     18.97 o 
  28   7   9        5.21       14.62     12.06 o 
  29   7   9      428.16      424.22     37.97 o 
  30   7   9       14.48       23.45     14.20 o 
  31   7   9       56.93       34.76     14.97 o 
  32   7   9        0.33       -1.21     13.79 o 
  33   7   9        1.05       -1.17     14.32 o 
  34   7   9       15.28        1.44     14.92 o 
  35   7   9      140.49      167.76     19.47 o 
  36   7   9      150.97      204.89     23.09 o 
  37   7   9        6.06       28.36     18.55 o 
   0   8   9      105.54      100.21     15.69 o 
   1   8   9       42.09       39.97     13.28 o 
   2   8   9       89.00      115.24     12.41 o 
   3   8   9       51.76       32.30      9.80 o 
   4   8   9      604.97      650.60     19.12 o 
   5   8   9        6.71        8.75     10.73 o 
   6   8   9     1596.64     1713.97     31.48 o 
   7   8   9        8.77       27.89      9.99 o 
   8   8   9       44.86       32.84     10.06 o 
   9   8   9        0.07        1.66      8.42 o 
  10   8   9      282.34      305.09     13.32 o 
  11   8   9        2.18        2.95      8.59 o 
  12   8   9      682.77      741.32     19.16 o 
  13   8   9       96.30      106.55      9.97 o 
  14   8   9      662.18      703.26     17.56 o 
  15   8   9       13.97       -2.12      8.32 o 
  16   8   9      197.80      198.59     12.73 o 
  17   8   9      346.86      351.99     16.03 o 
  18   8   9        7.19       -1.48      9.61 o 
  19   8   9       40.97       72.87     11.15 o 
  20   8   9     1028.77     1053.42     26.02 o 
  21   8   9       27.44       26.98     11.50 o 
  22   8   9      310.48      265.95     17.23 o 
  23   8   9      171.92      183.14     15.88 o 
  24   8   9       68.68       70.41     13.99 o 
  25   8   9      550.05      624.09     26.95 o 
  26   8   9      604.02      601.56     27.43 o 
  27   8   9      236.17      298.02     32.57 o 
  28   8   9      849.99      887.86     32.74 o 
  29   8   9       17.87       13.16     15.90 o 
  30   8   9       75.33       94.24     18.24 o 
  31   8   9       20.60        9.55     15.72 o 
  32   8   9       11.58        1.97     16.39 o 
  33   8   9       10.24       30.43     17.85 o 
  34   8   9      247.77      219.95     23.20 o 
   1   9   9       24.75       39.86     13.36 o 
   2   9   9      249.88      276.94     22.59 o 
   3   9   9      168.01      159.66     19.45 o 
   4   9   9        1.85       16.44     13.79 o 
   5   9   9      710.12      761.58     33.88 o 
   6   9   9       83.14       81.06     13.90 o 
   7   9   9      175.95      205.46     22.44 o 
   8   9   9        0.09        2.04     12.80 o 
   9   9   9      706.88      695.76     26.76 o 
  10   9   9       32.13       44.22     11.21 o 
  11   9   9     1984.32     2143.02     39.38 o 
  12   9   9       65.71       83.55     12.46 o 
  13   9   9      422.21      447.99     19.06 o 
  14   9   9      345.93      330.39     20.68 o 
  15   9   9      262.04      229.47     13.91 o 
  16   9   9        3.17        8.49     10.16 o 
  17   9   9       53.99       26.31     10.84 o 
  18   9   9        2.17       -3.46     10.53 o 
  19   9   9      847.27      948.34     24.79 o 
  20   9   9       11.92        1.01     11.30 o 
  21   9   9     1013.28     1055.26     26.82 o 
  22   9   9       15.59       16.88     13.01 o 
  23   9   9      516.42      497.69     43.74 o 
  24   9   9       53.90       58.01     14.73 o 
  25   9   9      284.47      251.66     18.95 o 
  26   9   9       86.58      115.06     16.47 o 
  27   9   9      817.20      982.84     33.90 o 
  28   9   9        1.70       13.01     16.06 o 
  29   9   9      537.29      524.10     32.72 o 
  30   9   9       95.23      137.21     19.66 o 
   0  10   9      247.55      214.97     36.04 o 
   1  10   9       62.74       73.13     22.78 o 
   2  10   9       81.51       51.52     22.13 o 
   3  10   9      183.99      199.42     27.11 o 
   4  10   9      643.26      606.25     37.87 o 
   5  10   9       98.08      142.25     17.18 o 
   6  10   9      574.95      515.05     29.36 o 
   7  10   9       21.25       26.19     14.74 o 
   8  10   9      478.96      532.24     46.60 o 
   9  10   9      103.35       84.85     13.78 o 
  10  10   9      611.18      660.54     21.32 o 
  11  10   9        8.00       20.29     10.95 o 
  12  10   9      687.78      696.47     36.35 o 
  13  10   9      226.13      250.15     22.80 o 
  14  10   9      135.35      127.73     14.27 o 
  15  10   9      461.18      490.83     26.77 o 
  16  10   9      749.37      825.43     33.91 o 
  17  10   9      102.34       76.86     20.59 o 
  18  10   9       68.76       41.33     12.28 o 
  19  10   9       47.68       54.42     12.75 o 
  20  10   9      129.54      102.52     15.33 o 
  21  10   9      148.68      160.44     23.42 o 
  22  10   9      105.26      119.80     20.98 o 
  23  10   9        1.91       12.28     12.66 o 
  24  10   9      274.24      272.00     25.24 o 
  25  10   9       27.18       23.46     14.47 o 
  26  10   9      462.43      416.04     33.60 o 
   1  11   9      896.98      919.84     47.40 o 
   2  11   9       15.58       36.53     23.31 o 
   3  11   9      226.07      208.31     29.41 o 
   4  11   9      156.74      179.61     28.70 o 
   5  11   9       99.44       95.07     25.81 o 
   6  11   9       55.98       49.42     23.89 o 
   7  11   9      272.57      318.81     25.55 o 
   8  11   9       18.25        2.91     15.44 o 
   9  11   9      226.85      220.16     34.62 o 
  10  11   9        0.27       23.15     19.02 o 
  11  11   9      441.87      444.64     36.54 o 
  12  11   9        4.92       10.09     13.77 o 
  13  11   9      142.22      131.05     14.30 o 
  14  11   9       38.28       29.30     12.89 o 
  15  11   9       83.74       49.47     14.60 o 
  16  11   9       93.08       68.91     14.31 o 
  17  11   9        5.56       32.51     13.37 o 
  18  11   9      158.52      123.69     14.36 o 
  19  11   9       26.51       34.83     12.93 o 
  20  11   9       77.57       71.47     14.09 o 
   0  12   9       13.35       22.26     31.10 o 
   1  12   9       10.49       24.14     21.92 o 
   2  12   9        6.63       12.96     32.06 o 
   3  12   9        3.95      -15.52     22.55 o 
   4  12   9        1.44       -8.58     22.73 o 
   5  12   9       56.54       82.43     26.96 o 
   6  12   9      114.41      138.71     28.55 o 
   7  12   9      256.11      317.36     34.23 o 
   8  12   9      313.33      279.00     33.16 o 
   9  12   9       12.13       -5.05     23.26 o 
  10  12   9      116.54      105.87     21.12 o 
   0   0  10     2041.01     2173.26    210.75 o 
   1   0  10       53.59       40.91     16.06 o 
   2   0  10        8.83      -17.69     15.24 o 
   3   0  10      409.78      389.01     43.52 o 
   4   0  10      176.29      152.65     34.92 o 
   5   0  10      168.81      227.67     26.09 o 
   6   0  10     2088.73     2079.24     55.82 o 
   7   0  10     1401.60     1392.95     48.15 o 
   8   0  10     1380.24     1366.65     44.86 o 
   9   0  10       99.13      102.67     21.39 o 
  10   0  10     3313.49     3320.71     74.58 o 
  11   0  10        7.73       63.10     18.66 o 
  12   0  10     4787.44     4984.40     99.80 o 
  13   0  10      612.35      574.44     44.67 o 
  14   0  10      820.41      836.70     36.82 o 
  15   0  10      217.05      189.30     20.88 o 
  16   0  10      782.09      790.55     33.63 o 
  17   0  10     1062.42     1062.95     38.19 o 
  18   0  10       16.79        0.04     13.43 o 
  19   0  10      536.40      535.91     28.83 o 
  20   0  10     2083.23     2096.51     47.94 o 
  21   0  10       53.01       28.21     14.87 o 
  22   0  10     2034.76     2176.72     50.19 o 
  23   0  10      231.39      175.07     19.71 o 
  24   0  10     1241.87     1265.70     35.31 o 
  25   0  10     1779.44     1827.62     45.87 o 
  26   0  10     2558.96     2673.35     52.73 o 
  27   0  10       14.77       19.35     14.74 o 
  28   0  10     2076.96     2240.86     52.11 o 
  29   0  10       48.55       41.60     16.49 o 
  30   0  10      299.24      294.34     22.02 o 
  31   0  10      101.89       71.11     17.20 o 
  32   0  10       72.98       22.93     15.97 o 
  33   0  10       40.54       40.95     17.82 o 
  34   0  10       90.98       75.14     18.06 o 
  35   0  10        3.24       -0.68     16.40 o 
  36   0  10      403.94      333.07     27.18 o 
  37   0  10       57.11       54.50     19.99 o 
  38   0  10       14.43       36.51     20.04 o 
  39   0  10       58.99       46.31     20.83 o 
  40   0  10      499.52      507.36     62.82 o 
  41   0  10      562.98      674.93     43.35 o 
   1   1  10      285.92      263.78     24.63 o 
   2   1  10      666.66      686.54     19.76 o 
   3   1  10      888.99      897.84     22.38 o 
   4   1  10      876.90      938.69     23.39 o 
   5   1  10     2889.41     2965.99     44.09 o 
   6   1  10       22.71       52.22     11.85 o 
   7   1  10     2866.27     3015.07     44.25 o 
   8   1  10      223.87      209.32     13.40 o 
   9   1  10     1966.29     1949.24     34.90 o 
  10   1  10       30.40       30.56     10.18 o 
  11   1  10     1679.10     1702.66     34.30 o 
  12   1  10       50.45       78.73     15.12 o 
  13   1  10      614.48      616.12     19.68 o 
  14   1  10      217.93      237.87     15.76 o 
  15   1  10      134.33      131.08     11.72 o 
  16   1  10       62.38       43.21     10.05 o 
  17   1  10       14.59        9.91      9.32 o 
  18   1  10        8.37        2.05      9.39 o 
  19   1  10      359.89      364.82     16.12 o 
  20   1  10      382.87      367.71     19.31 o 
  21   1  10      649.12      649.02     20.26 o 
  22   1  10      246.37      228.54     14.74 o 
  23   1  10      618.67      603.25     20.29 o 
  24   1  10       83.76       86.20     12.54 o 
  25   1  10     1345.41     1330.61     28.63 o 
  26   1  10      504.49      489.14     18.38 o 
  27   1  10     2326.45     2507.66     39.09 o 
  28   1  10       60.59       45.98     11.88 o 
  29   1  10     1638.54     1698.96     36.98 o 
  30   1  10      262.04      271.22     16.05 o 
  31   1  10       16.67        2.20     11.92 o 
  32   1  10        1.07       -3.95     11.27 o 
  33   1  10       33.78       34.54     12.29 o 
  34   1  10       83.53       35.10     12.69 o 
  35   1  10       29.09       34.47     13.19 o 
  36   1  10       72.49       54.93     14.50 o 
  37   1  10      166.03      147.80     19.21 o 
  38   1  10      121.06      114.33     16.26 o 
  39   1  10        3.85        7.00     14.94 o 
  40   1  10      174.26      195.69     19.64 o 
  41   1  10      400.18      359.40     22.52 o 
   0   2  10      273.42      279.61     28.97 o 
   1   2  10      121.81      107.46     12.53 o 
   2   2  10      397.32      400.85     16.93 o 
   3   2  10     1004.38     1017.82     23.09 o 
   4   2  10      879.64      900.23     21.87 o 
   5   2  10      153.34      135.47     11.86 o 
   6   2  10      752.64      786.47     20.81 o 
   7   2  10      110.28      104.48     11.44 o 
   8   2  10      984.84      956.56     24.02 o 
   9   2  10      405.71      416.92     18.42 o 
  10   2  10     4310.21     4419.18     61.40 o 
  11   2  10        2.05       21.64     10.14 o 
  12   2  10     1131.70     1103.60     25.19 o 
  13   2  10      460.06      455.55     17.06 o 
  14   2  10       25.39       28.13      9.99 o 
  15   2  10       14.80       13.28      9.61 o 
  16   2  10      101.78       68.45     10.63 o 
  17   2  10      131.85      105.29     11.80 o 
  18   2  10       13.81        8.31      9.54 o 
  19   2  10       14.34       -3.03      9.65 o 
  20   2  10       26.68       32.10     10.60 o 
  21   2  10      144.62      112.87     12.42 o 
  22   2  10       34.94       31.84     10.81 o 
  23   2  10      255.89      235.83     15.18 o 
  24   2  10      236.77      244.02     15.55 o 
  25   2  10       32.71       37.50     12.22 o 
  26   2  10      481.18      467.71     20.16 o 
  27   2  10       18.66       25.57     12.20 o 
  28   2  10     1054.85     1144.90     33.90 o 
  29   2  10        2.08       -3.14     12.39 o 
  30   2  10      343.53      293.18     20.34 o 
  31   2  10       56.74       37.10     17.69 o 
  32   2  10      126.58      137.70     17.39 o 
  33   2  10       67.81       41.56     14.06 o 
  34   2  10       17.84       22.71     13.78 o 
  35   2  10        1.77        0.69     13.25 o 
  36   2  10        9.75       13.32     13.81 o 
  37   2  10        5.98       10.30     14.28 o 
  38   2  10       64.33       50.96     14.63 o 
  39   2  10      104.23       75.33     15.76 o 
  40   2  10       32.70        5.61     14.18 o 
   1   3  10      150.15      121.16     12.31 o 
   2   3  10       17.00       22.42      9.98 o 
   3   3  10      272.77      226.83     14.43 o 
   4   3  10        4.90       -2.15      9.54 o 
   5   3  10       49.74       35.23      9.82 o 
   6   3  10       31.78       23.61      9.59 o 
   7   3  10      555.73      540.39     18.34 o 
   8   3  10       61.70       42.51     10.04 o 
   9   3  10      103.92       81.27     11.22 o 
  10   3  10      248.34      254.59     14.23 o 
  11   3  10      166.94      127.60     12.19 o 
  12   3  10        0.01        2.20      9.41 o 
  13   3  10       20.60      -11.52      9.24 o 
  14   3  10      114.49      107.33     12.13 o 
  15   3  10       64.20       46.66     10.73 o 
  16   3  10      174.78      155.39     16.96 o 
  17   3  10      633.97      640.77     19.35 o 
  18   3  10        0.06        3.59     10.15 o 
  19   3  10     1402.39     1413.00     36.57 o 
  20   3  10       30.87       36.85     11.41 o 
  21   3  10      322.12      313.79     18.49 o 
  22   3  10      317.77      344.48     18.12 o 
  23   3  10      199.05      179.55     16.11 o 
  24   3  10      240.70      226.28     17.28 o 
  25   3  10      306.13      293.07     19.77 o 
  26   3  10        1.38        9.03     12.69 o 
  27   3  10      312.66      298.41     19.63 o 
  28   3  10        3.02        0.70     12.91 o 
  29   3  10        9.10        2.00     12.88 o 
  30   3  10        0.05      -20.22     12.56 o 
  31   3  10       51.69       39.35     14.68 o 
  32   3  10      210.77      225.59     19.28 o 
  33   3  10        9.06       -0.54     13.90 o 
  34   3  10       25.20       37.58     14.99 o 
  35   3  10       39.50       45.51     15.75 o 
  36   3  10        3.69       10.38     14.56 o 
  37   3  10        5.49      -22.79     14.44 o 
  38   3  10       12.83        4.26     14.45 o 
  39   3  10       23.60       12.92     14.77 o 
   0   4  10     1055.83     1060.98     60.93 o 
   1   4  10        8.33       26.20     13.36 o 
   2   4  10     1368.31     1391.64     31.46 o 
   3   4  10       22.28       26.37     11.18 o 
   4   4  10      913.50     1022.70     28.52 o 
   5   4  10       82.86       89.27     13.36 o 
   6   4  10        0.88      -13.38      9.50 o 
   7   4  10      768.17      756.51     23.74 o 
   8   4  10      550.23      562.22     21.07 o 
   9   4  10        0.40      -14.18     10.50 o 
  10   4  10        1.23        0.96     10.55 o 
  11   4  10       98.95       99.13     13.40 o 
  12   4  10      169.91      134.47     14.31 o 
  13   4  10       77.86       43.53     12.49 o 
  14   4  10      662.09      617.95     23.14 o 
  15   4  10      194.26      206.24     18.86 o 
  16   4  10      264.35      272.50     21.88 o 
  17   4  10      456.19      494.26     22.08 o 
  18   4  10     1100.44     1086.75     29.15 o 
  19   4  10       54.40       57.99     13.27 o 
  20   4  10      385.92      419.62     19.78 o 
  21   4  10      395.49      418.65     19.96 o 
  22   4  10       28.24       10.89     12.15 o 
  23   4  10      139.09      144.77     17.77 o 
  24   4  10      137.50      109.27     14.77 o 
  25   4  10      102.13      109.46     14.97 o 
  26   4  10      102.80       78.05     14.65 o 
  27   4  10       13.99       21.21     13.10 o 
  28   4  10        1.11       -4.47     12.65 o 
  29   4  10        1.64       -6.91     13.15 o 
  30   4  10        2.43       -5.26     13.14 o 
  31   4  10       19.51       14.56     14.16 o 
  32   4  10       50.42       24.83     14.65 o 
  33   4  10        5.99        6.56     14.11 o 
  34   4  10      859.45      851.31     30.23 o 
  35   4  10      186.42      160.38     19.17 o 
  36   4  10     1223.26     1233.10     59.06 o 
  37   4  10       15.30       25.57     16.75 o 
  38   4  10      202.49      221.25     23.96 o 
   1   5  10     1024.37     1006.68     34.01 o 
   2   5  10      653.75      689.50     27.07 o 
   3   5  10     2211.35     2330.83     53.09 o 
   4   5  10      192.49      141.85     24.40 o 
   5   5  10     1000.57      940.98     41.59 o 
   6   5  10      910.70      926.45     49.26 o 
   7   5  10      265.73      241.63     16.76 o 
   8   5  10        8.53       16.50     11.83 o 
   9   5  10      616.59      632.81     36.66 o 
  10   5  10       47.97       29.20     11.74 o 
  11   5  10       29.73       18.13     11.60 o 
  12   5  10      127.93      109.85     13.82 o 
  13   5  10      405.79      379.89     24.70 o 
  14   5  10      146.93      161.19     21.14 o 
  15   5  10      199.01      171.89     15.71 o 
  16   5  10       94.81       88.71     12.56 o 
  17   5  10     1064.77     1166.84     28.82 o 
  18   5  10      282.62      309.70     20.03 o 
  19   5  10     1923.65     1975.40     40.33 o 
  20   5  10       54.33       50.26     12.44 o 
  21   5  10     1049.32     1143.55     28.82 o 
  22   5  10      599.20      654.62     22.99 o 
  23   5  10      192.71      219.05     16.61 o 
  24   5  10      102.34       96.46     15.20 o 
  25   5  10      389.29      423.91     24.54 o 
  26   5  10      254.28      247.71     19.02 o 
  27   5  10       34.67       -4.95     12.73 o 
  28   5  10      188.02      152.30     16.55 o 
  29   5  10      393.24      364.36     31.49 o 
  30   5  10       37.48       29.21     17.93 o 
  31   5  10      421.54      378.41     22.92 o 
  32   5  10      353.75      317.39     22.11 o 
  33   5  10     1278.32     1390.32     38.19 o 
  34   5  10      132.38      134.73     18.96 o 
  35   5  10      773.76      783.15     30.89 o 
  36   5  10       97.28       80.09     18.53 o 
  37   5  10      287.80      272.98     22.80 o 
   0   6  10     1094.14     1087.92     42.79 o 
   1   6  10      106.07      134.54     15.55 o 
   2   6  10     1643.18     1729.49     53.76 o 
   3   6  10       11.21       13.53     12.58 o 
   4   6  10     1299.66     1283.62     34.87 o 
   5   6  10       54.13       37.00     17.08 o 
   6   6  10      545.16      554.74     22.33 o 
   7   6  10      362.65      369.26     16.52 o 
   8   6  10       40.70       21.73     10.21 o 
   9   6  10       20.94        2.37      9.94 o 
  10   6  10        6.38        6.60      9.75 o 
  11   6  10      162.13      147.61     13.05 o 
  12   6  10      849.21      918.43     25.65 o 
  13   6  10       35.97       41.43     11.23 o 
  14   6  10      895.66      922.02     32.22 o 
  15   6  10        5.78       18.37     10.99 o 
  16   6  10     1280.65     1246.25     29.46 o 
  17   6  10      350.21      406.20     25.93 o 
  18   6  10     1106.46     1164.65     49.33 o 
  19   6  10      119.98      117.54     13.78 o 
  20   6  10     1043.96     1104.93     28.04 o 
  21   6  10      306.40      278.50     18.07 o 
  22   6  10      520.56      495.36     21.45 o 
  23   6  10      125.99       78.34     13.70 o 
  24   6  10        4.65        3.61     11.73 o 
  25   6  10       58.79       46.32     13.21 o 
  26   6  10       77.89       41.02     13.22 o 
  27   6  10        0.91        6.16     12.38 o 
  28   6  10      169.03      151.68     16.45 o 
  29   6  10       39.24       37.57     13.71 o 
  30   6  10      106.30       74.11     15.04 o 
  31   6  10       19.97       22.30     13.79 o 
  32   6  10      449.76      418.20     22.04 o 
  33   6  10      174.86      155.86     17.87 o 
  34   6  10      819.70      842.95     29.14 o 
   1   7  10     1616.97     1677.40     41.70 o 
   2   7  10       46.01       33.48     13.84 o 
   3   7  10      982.20      950.61     33.43 o 
   4   7  10        1.29      -13.88     12.46 o 
   5   7  10      196.02      170.95     16.63 o 
   6   7  10      263.67      268.12     25.25 o 
   7   7  10       91.91       70.93     11.22 o 
   8   7  10       87.19       77.69     11.38 o 
   9   7  10      414.27      375.88     16.25 o 
  10   7  10      495.46      517.48     33.86 o 
  11   7  10     1085.75     1092.49     25.80 o 
  12   7  10       10.95        7.89     10.36 o 
  13   7  10      311.88      324.56     16.48 o 
  14   7  10       43.81       69.27     12.16 o 
  15   7  10      699.56      708.56     22.25 o 
  16   7  10       54.65       67.23     12.42 o 
  17   7  10     1140.55     1193.32     28.94 o 
  18   7  10      299.80      320.72     27.55 o 
  19   7  10     2093.94     2193.41     39.07 o 
  20   7  10       10.76       26.24     15.12 o 
  21   7  10      966.22      955.09     28.38 o 
  22   7  10      188.18      212.81     19.35 o 
  23   7  10      395.25      377.65     19.20 o 
  24   7  10       30.54       33.16     12.47 o 
  25   7  10       28.89       10.80     12.57 o 
  26   7  10        0.67       -0.41     12.35 o 
  27   7  10      142.24      100.34     16.12 o 
  28   7  10       46.49       30.15     13.43 o 
  29   7  10       78.08       63.41     18.23 o 
  30   7  10       15.01       34.51     14.02 o 
  31   7  10      119.96      103.89     17.84 o 
  32   7  10        1.19       -1.47     15.25 o 
   0   8  10      722.91      796.08     39.63 o 
   1   8  10      259.80      265.76     22.55 o 
   2   8  10      240.60      202.41     17.40 o 
   3   8  10        1.23      -10.92     13.52 o 
   4   8  10      132.22      113.17     19.59 o 
   5   8  10       10.35       -8.40     12.40 o 
   6   8  10      152.63       97.10     15.36 o 
   7   8  10        3.17        2.20     11.12 o 
   8   8  10       32.56       23.48     11.54 o 
   9   8  10        2.78       -1.19     11.09 o 
  10   8  10       95.90       72.78     12.70 o 
  11   8  10       32.33       32.16     10.53 o 
  12   8  10       45.22       33.44     10.88 o 
  13   8  10       15.04        1.57     10.45 o 
  14   8  10      742.92      786.87     33.04 o 
  15   8  10        1.94       17.25     11.09 o 
  16   8  10     1208.68     1283.97     30.68 o 
  17   8  10      278.49      337.75     17.92 o 
  18   8  10      687.23      733.97     23.30 o 
  19   8  10       84.68       86.17     13.56 o 
  20   8  10      614.80      606.42     23.53 o 
  21   8  10       14.70       16.48     13.25 o 
  22   8  10      227.76      210.96     17.46 o 
  23   8  10       20.58       17.35     13.50 o 
  24   8  10      282.30      289.41     21.46 o 
  25   8  10       26.16        7.76     15.22 o 
  26   8  10        5.61        1.91     15.11 o 
  27   8  10       81.30       58.52     17.33 o 
  28   8  10       27.97       14.70     16.32 o 
  29   8  10        4.83      -11.66     15.87 o 
   1   9  10      844.82      998.77     39.22 o 
   2   9  10      316.44      291.55     24.16 o 
   3   9  10       65.10       16.54     17.13 o 
   4   9  10       63.63       31.80     18.94 o 
   5   9  10      158.20      151.41     75.67 o 
   6   9  10       94.25       81.02     18.85 o 
   7   9  10       88.70      104.56     24.19 o 
   8   9  10       51.51       48.29     13.86 o 
   9   9  10      116.82      136.14     16.34 o 
  10   9  10       13.99       22.80     13.92 o 
  11   9  10        2.39       -6.06     13.73 o 
  12   9  10        2.87      -20.16     13.61 o 
  13   9  10       74.98       71.99     16.29 o 
  14   9  10        6.63       -4.18     12.63 o 
  15   9  10      425.51      490.87     29.91 o 
  16   9  10       30.69       16.16     14.10 o 
  17   9  10       70.60       94.23     22.55 o 
  18   9  10        1.12       -1.78     13.48 o 
  19   9  10       26.23       23.24     14.82 o 
  20   9  10        1.29        9.95     14.39 o 
  21   9  10        3.81       15.93     14.72 o 
  22   9  10        6.83        4.59     14.45 o 
  23   9  10       23.93       15.38     14.91 o 
  24   9  10       23.17       12.33     15.12 o 
  25   9  10        2.88       -8.02     15.02 o 
   0  10  10      609.63      770.20     36.65 o 
   1  10  10        6.67       -6.41     14.96 o 
   2  10  10      468.63      541.27     22.41 o 
   3  10  10       46.31       60.35     17.51 o 
   4  10  10        0.36        7.11     17.44 o 
   5  10  10        1.33      -15.02     28.09 o 
   6  10  10       30.97       18.47     14.16 o 
   7  10  10      135.29      107.00     20.25 o 
   8  10  10       40.57       49.14     12.42 o 
   9  10  10        3.47        7.04     12.98 o 
  10  10  10      181.84      199.64     17.89 o 
  11  10  10        3.24       -4.28     13.70 o 
  12  10  10      344.92      396.93     22.47 o 
  13  10  10      114.75      120.03     17.30 o 
  14  10  10        6.23        8.25     15.11 o 
  15  10  10       55.02       64.99     16.95 o 
  16  10  10      563.37      677.42     26.74 o 
  17  10  10      187.75      211.27     18.97 o 
  18  10  10       47.23       55.87     16.13 o 
  19  10  10       89.40       80.93     17.47 o 
   1  11  10       67.25       51.36     48.29 o 
   2  11  10       37.57       24.22     25.96 o 
   3  11  10      137.29       55.06     27.61 o 
   4  11  10        9.83       21.44     26.03 o 
   5  11  10      246.58      209.37     49.08 o 
   6  11  10       32.82        6.59     22.87 o 
   7  11  10      191.33      126.57     19.66 o 
   8  11  10       12.39       10.55     17.31 o 
   9  11  10      170.02      171.67     22.96 o 
  10  11  10       61.98       78.23     31.20 o 
   1   1  11       66.89       55.67     11.22 o 
   2   1  11      825.46      850.32     28.16 o 
   3   1  11      910.84      937.31     27.30 o 
   4   1  11       30.51       27.83     11.99 o 
   5   1  11      178.89      166.32     14.15 o 
   6   1  11       90.77       69.17     12.07 o 
   7   1  11      152.78      135.73     13.67 o 
   8   1  11       88.50       88.59     12.79 o 
   9   1  11      174.67      171.58     14.60 o 
  10   1  11       58.63       56.97     12.35 o 
  11   1  11       31.76       41.25     11.77 o 
  12   1  11        4.18       10.92     10.76 o 
  13   1  11        3.19        3.76     10.53 o 
  14   1  11       12.10       -6.58     10.85 o 
  15   1  11        8.65        0.55     10.88 o 
  16   1  11      503.88      468.86     19.68 o 
  17   1  11      115.78      116.93     14.01 o 
  18   1  11      362.89      374.02     25.51 o 
  19   1  11      646.67      599.49     21.44 o 
  20   1  11       52.56       40.42     13.95 o 
  21   1  11       35.15       40.05     11.85 o 
  22   1  11       67.15       67.23     12.65 o 
  23   1  11       90.96       71.51     13.00 o 
  24   1  11        1.08       -7.15     11.21 o 
  25   1  11      183.09      169.47     15.42 o 
  26   1  11      170.45      166.06     15.69 o 
  27   1  11      171.11      148.32     14.42 o 
  28   1  11        0.98        2.08     11.60 o 
  29   1  11      185.60      131.01     14.65 o 
  30   1  11       99.13      103.86     14.82 o 
  31   1  11       70.12       48.83     13.94 o 
  32   1  11        0.19       -0.47     12.91 o 
  33   1  11        1.33       -5.07     12.31 o 
  34   1  11      262.44      243.36     18.69 o 
  35   1  11      122.29       82.08     15.97 o 
  36   1  11        0.67        1.19     14.02 o 
   0   2  11       67.74       53.06     17.96 o 
   1   2  11      337.34      335.01     16.92 o 
   2   2  11      339.96      306.07     16.47 o 
   3   2  11      152.76      162.21     13.88 o 
   4   2  11      721.66      715.26     21.95 o 
   5   2  11       20.57       -5.61     10.10 o 
   6   2  11       29.60       19.13     10.71 o 
   7   2  11      344.25      322.13     16.50 o 
   8   2  11      550.17      521.52     30.30 o 
   9   2  11       53.30       81.34     12.39 o 
  10   2  11      502.55      466.15     28.44 o 
  11   2  11      239.83      233.77     16.22 o 
  12   2  11     2161.79     2155.81     41.01 o 
  13   2  11       61.89       63.19     12.98 o 
  14   2  11      812.75      813.41     26.89 o 
  15   2  11      265.65      282.38     16.98 o 
  16   2  11      147.91      160.81     14.76 o 
  17   2  11      812.22      865.63     25.16 o 
  18   2  11      441.36      417.14     18.79 o 
  19   2  11      235.12      230.26     15.84 o 
  20   2  11      637.27      609.66     27.62 o 
  21   2  11      347.17      371.71     18.97 o 
  22   2  11      225.70      240.33     16.13 o 
  23   2  11      194.11      199.29     15.52 o 
  24   2  11      483.70      446.82     22.31 o 
  25   2  11        2.39        4.16     12.35 o 
  26   2  11      195.66      194.87     20.83 o 
  27   2  11        1.70       -2.90     12.63 o 
  28   2  11      169.10      165.37     18.31 o 
  29   2  11      137.75      145.21     18.32 o 
  30   2  11      131.00      143.08     18.30 o 
  31   2  11        6.98        0.74     14.50 o 
  32   2  11      154.05      117.55     18.29 o 
  33   2  11       63.59       39.86     15.29 o 
  34   2  11      415.22      409.88     33.82 o 
  35   2  11       24.92       22.93     15.27 o 
   1   3  11      590.21      598.61     29.80 o 
   2   3  11      702.90      731.85     25.19 o 
   3   3  11     1339.81     1335.80     29.20 o 
   4   3  11        6.87       16.49     10.91 o 
   5   3  11      956.41      997.92     28.82 o 
   6   3  11      997.60     1019.03     25.15 o 
   7   3  11      594.91      522.61     24.25 o 
   8   3  11       64.16       52.73     11.95 o 
   9   3  11       38.43        6.25     10.74 o 
  10   3  11       63.70       51.72     11.97 o 
  11   3  11      177.54      146.56     14.60 o 
  12   3  11        4.40       -7.83     10.67 o 
  13   3  11      738.24      758.48     27.30 o 
  14   3  11      101.67      117.74     13.78 o 
  15   3  11      939.10      921.16     29.07 o 
  16   3  11        5.11       -0.39     12.43 o 
  17   3  11      829.29      813.74     26.89 o 
  18   3  11      194.14      166.41     19.15 o 
  19   3  11     1296.60     1307.29     32.43 o 
  20   3  11       86.75       87.79     17.55 o 
  21   3  11      754.58      725.88     27.14 o 
  22   3  11      577.12      617.17     24.85 o 
  23   3  11      594.38      589.54     26.16 o 
  24   3  11       22.08       18.88     13.55 o 
  25   3  11       34.68       19.38     13.79 o 
  26   3  11      504.11      504.72     31.45 o 
  27   3  11      563.41      554.41     39.08 o 
  28   3  11      139.07      129.12     17.46 o 
  29   3  11      403.51      396.54     23.23 o 
  30   3  11      100.33       88.02     16.94 o 
  31   3  11      152.06      110.64     17.53 o 
  32   3  11      231.92      208.61     20.35 o 
  33   3  11      173.00      126.23     18.87 o 
  34   3  11        1.81       -5.20     14.99 o 
   0   4  11     2032.91     2082.26     73.17 o 
   1   4  11      102.01      111.38     18.48 o 
   2   4  11     1319.54     1287.70     39.95 o 
   3   4  11        1.22       -8.27     14.00 o 
   4   4  11      460.90      442.74     33.96 o 
   5   4  11      378.41      364.87     20.69 o 
   6   4  11      473.53      490.24     22.89 o 
   7   4  11      252.15      232.39     18.45 o 
   8   4  11      232.71      215.87     18.36 o 
   9   4  11      234.75      244.54     18.78 o 
  10   4  11      310.20      318.89     20.28 o 
  11   4  11       63.74       29.49     16.10 o 
  12   4  11      466.50      493.93     23.76 o 
  13   4  11      172.62      200.76     19.90 o 
  14   4  11      263.88      266.07     19.88 o 
  15   4  11       70.87       62.95     15.38 o 
  16   4  11      307.72      301.78     23.49 o 
  17   4  11      300.98      308.30     26.39 o 
  18   4  11      490.69      488.25     23.77 o 
  19   4  11        3.39       11.44     13.83 o 
  20   4  11      212.93      228.47     19.31 o 
  21   4  11      110.95      116.18     17.07 o 
  22   4  11      305.16      266.19     20.67 o 
  23   4  11       29.35       18.44     14.27 o 
  24   4  11       21.28        9.50     14.34 o 
  25   4  11      269.15      229.52     19.33 o 
  26   4  11      100.39       89.97     16.06 o 
  27   4  11      443.56      528.22     26.89 o 
  28   4  11      610.76      569.68     32.17 o 
  29   4  11       58.49       46.36     15.43 o 
  30   4  11      232.30      207.11     20.01 o 
  31   4  11      177.72      192.54     20.09 o 
  32   4  11      459.32      462.04     31.08 o 
  33   4  11       52.86       54.00     16.72 o 
   1   5  11      507.27      439.84     25.64 o 
   2   5  11        0.34       -4.13     14.83 o 
   3   5  11      178.11      156.35     18.55 o 
   4   5  11       51.10       32.61     15.34 o 
   5   5  11       95.61       66.00     14.26 o 
   6   5  11        6.91       -4.33     12.47 o 
   7   5  11      225.67      184.82     17.20 o 
   8   5  11        9.23      -11.12     12.38 o 
   9   5  11      175.22      178.86     17.09 o 
  10   5  11      251.63      230.61     20.14 o 
  11   5  11      116.31      117.91     16.09 o 
  12   5  11        2.05       -9.67     13.00 o 
  13   5  11      274.67      236.47     24.71 o 
  14   5  11       18.59       15.87     13.49 o 
  15   5  11      261.64      205.05     19.35 o 
  16   5  11        9.94       22.60     13.35 o 
  17   5  11      551.97      561.99     24.40 o 
  18   5  11       50.55       57.75     14.93 o 
  19   5  11       52.52       30.36     14.47 o 
  20   5  11        6.57        4.58     13.86 o 
  21   5  11      151.02      145.67     20.53 o 
  22   5  11        4.17      -10.47     13.73 o 
  23   5  11      187.75      181.78     19.06 o 
  24   5  11       10.55        3.80     14.01 o 
  25   5  11       64.83       54.16     15.22 o 
  26   5  11       50.02       29.64     15.15 o 
  27   5  11       43.16       43.87     15.40 o 
  28   5  11       40.19        6.71     16.19 o 
  29   5  11       80.97       50.55     16.57 o 
  30   5  11        3.56       13.18     15.19 o 
  31   5  11       34.30        3.42     15.46 o 
   0   6  11       11.58       25.59     22.54 o 
   1   6  11        6.35        6.73     14.97 o 
   2   6  11       87.31      102.49     18.06 o 
   3   6  11       13.29        9.51     14.30 o 
   4   6  11        3.77       -6.45     14.13 o 
   5   6  11      131.28      167.04     21.48 o 
   6   6  11        4.39        8.39     12.76 o 
   7   6  11       15.65        6.34     12.79 o 
   8   6  11        7.12       24.57     13.28 o 
   9   6  11       15.98       22.90     13.12 o 
  10   6  11       29.56       23.55     13.21 o 
  11   6  11        3.39       -0.87     13.16 o 
  12   6  11       43.01       40.82     14.38 o 
  13   6  11      178.84      227.30     18.30 o 
  14   6  11       21.58       21.09     14.01 o 
  15   6  11       26.88       21.67     13.35 o 
  16   6  11      230.61      239.46     18.49 o 
  17   6  11      187.37      217.66     18.52 o 
  18   6  11      536.34      557.57     24.67 o 
  19   6  11       22.90       26.67     14.44 o 
  20   6  11      203.70      182.90     21.44 o 
  21   6  11        9.22       -4.60     13.73 o 
  22   6  11      164.22      143.59     17.88 o 
  23   6  11       64.08       67.37     16.35 o 
  24   6  11      211.64      211.40     19.80 o 
  25   6  11      220.74      240.39     19.83 o 
  26   6  11        8.42       -0.32     14.26 o 
  27   6  11       94.20      105.75     17.14 o 
  28   6  11       62.98       16.85     15.16 o 
  29   6  11      209.14      176.31     19.29 o 
   1   7  11        1.53        7.06     14.84 o 
   2   7  11      507.56      562.41     30.73 o 
   3   7  11       18.88       18.60     15.32 o 
   4   7  11       21.51        3.33     15.00 o 
   5   7  11      243.76      236.36     17.59 o 
   6   7  11       94.87      107.16     15.19 o 
   7   7  11       53.67       40.74     13.77 o 
   8   7  11        0.52      -23.43     11.87 o 
   9   7  11       15.37        2.81     12.63 o 
  10   7  11        1.95        8.74     12.78 o 
  11   7  11      162.30      133.49     16.15 o 
  12   7  11       50.40       23.01     13.88 o 
  13   7  11        1.70      -24.42     12.59 o 
  14   7  11      151.87      109.80     16.23 o 
  15   7  11       11.28       12.37     13.49 o 
  16   7  11       70.06       77.50     13.95 o 
  17   7  11        5.07        9.20     12.55 o 
  18   7  11        1.30       -1.48     12.53 o 
  19   7  11       57.38       33.71     13.76 o 
  20   7  11        5.70       -0.50     12.65 o 
  21   7  11      153.63      152.13     16.66 o 
  22   7  11      290.56      335.70     21.36 o 
  23   7  11        3.52       18.01     13.49 o 
  24   7  11        3.76        8.57     13.49 o 
  25   7  11        1.00        5.09     14.57 o 
  26   7  11      354.31      392.45     22.85 o 
   0   8  11       38.15        9.57     20.68 o 
   1   8  11       46.74       28.92     20.80 o 
   2   8  11        9.91       22.99     18.45 o 
   3   8  11      406.88      395.33     23.27 o 
   4   8  11      251.95      230.46     20.09 o 
   5   8  11       72.82       65.70     14.45 o 
   6   8  11      289.02      292.41     19.40 o 
   7   8  11       82.69       51.83     14.29 o 
   8   8  11      293.91      312.60     18.09 o 
   9   8  11        1.82       18.91     12.11 o 
  10   8  11      304.60      348.69     18.31 o 
  11   8  11      118.52      126.37     14.99 o 
  12   8  11      812.71      858.08     25.59 o 
  13   8  11       96.67      125.29     14.65 o 
  14   8  11      236.69      239.64     16.46 o 
  15   8  11      346.18      397.56     20.19 o 
  16   8  11       72.82       73.42     13.71 o 
  17   8  11      133.56      169.12     16.94 o 
  18   8  11       10.71       -1.23     12.55 o 
  19   8  11      142.85      100.91     15.15 o 
  20   8  11       75.63       64.94     15.47 o 
  21   8  11       31.09       11.70     14.55 o 
  22   8  11      256.79      276.38     20.39 o 
   1   9  11       50.49       54.16     19.41 o 
   2   9  11      235.22      238.84     46.55 o 
   3   9  11      320.07      332.43     27.59 o 
   4   9  11       43.96       40.76     22.17 o 
   5   9  11      184.32      153.77     18.76 o 
   6   9  11        1.58       -4.76     14.90 o 
   7   9  11      345.90      375.26     27.41 o 
   8   9  11      156.48      143.91     19.38 o 
   9   9  11     1003.73     1014.97     36.56 o 
  10   9  11       73.76       84.39     18.88 o 
  11   9  11      559.21      561.90     29.47 o 
  12   9  11        2.35       -6.36     14.19 o 
  13   9  11      267.29      290.16     20.42 o 
  14   9  11       59.60       69.57     18.95 o 
  15   9  11        5.34       -6.03     14.22 o 
  16   9  11       32.31       18.51     19.07 o 
   0  10  11       74.48       62.49     26.04 o 
   1  10  11       20.95       10.32     17.57 o 
   2  10  11      287.30      320.88     25.42 o 
   3  10  11       15.27       25.02     18.07 o 
   4  10  11      159.99      142.98     17.88 o 
   0   0  12      863.82      807.90     61.15 o 
   1   0  12      340.03      333.56     28.37 o 
   2   0  12      106.02       50.57     19.90 o 
   3   0  12      808.73      768.81     37.61 o 
   4   0  12     1231.69     1249.76     46.53 o 
   5   0  12       12.76      -19.73     18.30 o 
   6   0  12      414.16      376.76     29.96 o 
   7   0  12       73.56       77.85     25.73 o 
   8   0  12     1757.46     1895.17     78.32 o 
   9   0  12      191.93      262.43     61.48 o 
  10   0  12     3699.81     3953.15    118.25 o 
  11   0  12     1320.53     1370.22     72.45 o 
  12   0  12     2145.84     2085.70     69.82 o 
  13   0  12      211.86      259.81     43.84 o 
  14   0  12      137.63       75.19     23.40 o 
  15   0  12      180.39      140.78     25.68 o 
  16   0  12       93.83       66.82     23.00 o 
  17   0  12      656.94      650.72     60.91 o 
  18   0  12        7.34       36.62     22.18 o 
  19   0  12      234.90      204.02     26.70 o 
  20   0  12       18.72        7.16     18.42 o 
  21   0  12      346.62      370.68     28.87 o 
  22   0  12       42.86       49.13     20.09 o 
  23   0  12       49.62       40.43     20.42 o 
  24   0  12      717.59      679.52     36.37 o 
  25   0  12        0.83        5.54     17.35 o 
  26   0  12      952.55      960.19     35.30 o 
  27   0  12       15.27       20.07     17.31 o 
  28   0  12      430.74      458.84     28.20 o 
  29   0  12        5.91       30.81     18.48 o 
  30   0  12      522.23      432.51     28.23 o 
   1   1  12       40.98       12.64     11.67 o 
   2   1  12      627.95      615.73     25.10 o 
   3   1  12       58.40       53.55     12.68 o 
   4   1  12       16.21       -5.62     11.27 o 
   5   1  12      892.75      905.21     26.08 o 
   6   1  12      180.38      212.01     16.54 o 
   7   1  12     1227.66     1189.13     29.63 o 
   8   1  12       17.56       32.97     12.73 o 
   9   1  12     1110.37     1124.67     38.97 o 
  10   1  12        5.99       -2.85     12.13 o 
  11   1  12      348.22      319.65     19.19 o 
  12   1  12       16.70       28.83     14.06 o 
  13   1  12      281.26      247.17     18.02 o 
  14   1  12        0.32      -10.57     12.15 o 
  15   1  12      288.70      250.67     18.18 o 
  16   1  12      112.52       64.96     13.81 o 
  17   1  12       38.08       31.52     13.07 o 
  18   1  12      200.56      203.24     17.15 o 
  19   1  12       39.77       19.40     13.33 o 
  20   1  12       31.97       32.27     13.58 o 
  21   1  12      114.26       87.00     15.48 o 
  22   1  12      147.55      126.21     16.27 o 
  23   1  12      547.78      500.62     24.38 o 
  24   1  12       12.67       -2.31     14.01 o 
  25   1  12     1102.99     1103.11     34.41 o 
  26   1  12      366.11      374.93     21.28 o 
  27   1  12      904.09      899.29     25.89 o 
  28   1  12       44.36       26.77     14.01 o 
  29   1  12      490.25      474.12     22.15 o 
  30   1  12       71.75       83.76     15.54 o 
   0   2  12       88.25      103.00     19.09 o 
   1   2  12       18.10        9.04     11.40 o 
   2   2  12       87.42      108.82     15.36 o 
   3   2  12       94.10       67.47     13.44 o 
   4   2  12       19.03       12.89     12.00 o 
   5   2  12      319.75      324.98     18.39 o 
   6   2  12      236.46      242.85     17.25 o 
   7   2  12      135.01      132.77     15.07 o 
   8   2  12      850.80      872.89     41.49 o 
   9   2  12       37.50       42.85     12.73 o 
  10   2  12      745.89      772.07     35.71 o 
  11   2  12        8.69       -4.49     11.69 o 
  12   2  12      391.77      372.54     28.61 o 
  13   2  12      108.34       73.87     13.84 o 
  14   2  12       31.80        8.49     12.27 o 
  15   2  12        1.11       -9.46     12.56 o 
  16   2  12      110.13       99.16     15.54 o 
  17   2  12       56.36       57.77     14.72 o 
  18   2  12       33.43       41.89     14.23 o 
  19   2  12       83.17       60.50     14.99 o 
  20   2  12       28.35       15.27     13.56 o 
  21   2  12       79.90       87.24     16.36 o 
  22   2  12      349.11      388.20     29.73 o 
  23   2  12        0.01       -4.49     14.41 o 
  24   2  12      235.81      212.51     19.98 o 
  25   2  12      293.78      324.69     40.74 o 
  26   2  12      970.07      938.99     33.48 o 
  27   2  12      384.12      444.20     26.13 o 
  28   2  12      307.53      276.14     21.89 o 
  29   2  12       78.57       75.43     17.26 o 
   1   3  12      264.32      266.50     17.46 o 
   2   3  12      407.04      382.07     23.17 o 
   3   3  12      133.30      158.33     15.47 o 
   4   3  12        1.33      -14.32     11.56 o 
   5   3  12       72.14       52.11     13.61 o 
   6   3  12        1.85       -8.59     12.15 o 
   7   3  12      679.95      685.45     30.82 o 
   8   3  12       17.21       21.60     12.51 o 
   9   3  12      867.40      889.08     25.75 o 
  10   3  12       69.83       59.99     13.35 o 
  11   3  12       61.67       73.84     14.56 o 
  12   3  12      307.54      264.55     18.61 o 
  13   3  12      130.05      139.78     17.05 o 
  14   3  12        1.43       -5.64     13.40 o 
  15   3  12        3.93       -5.62     14.05 o 
  16   3  12      157.21      142.28     19.47 o 
  17   3  12       89.38       67.93     20.30 o 
  18   3  12      273.15      267.11     22.95 o 
  19   3  12      297.14      273.35     24.07 o 
  20   3  12       31.05       18.23     16.56 o 
  21   3  12        1.93       -1.26     16.33 o 
  22   3  12        0.51      -18.16     15.94 o 
  23   3  12      113.41       74.83     18.91 o 
  24   3  12        5.19       12.39     16.45 o 
  25   3  12      318.31      314.46     23.82 o 
  26   3  12       12.45       15.73     16.02 o 
  27   3  12      112.14      100.60     18.57 o 
  28   3  12       31.80        8.58     15.72 o 
   0   4  12      393.43      396.53     39.45 o 
   1   4  12        1.13       13.12     14.81 o 
   2   4  12      207.08      191.79     21.28 o 
   3   4  12       98.92      110.29     17.92 o 
   4   4  12        2.28       16.54     15.25 o 
   5   4  12       17.09       17.47     15.29 o 
   6   4  12        1.03       -6.56     14.46 o 
   7   4  12       23.23       45.04     15.21 o 
   8   4  12       84.99       75.24     16.57 o 
   9   4  12        2.44      -11.74     13.93 o 
  10   4  12      135.22      152.93     23.52 o 
  11   4  12        4.02       -6.33     14.22 o 
  12   4  12       26.36       28.44     15.22 o 
  13   4  12      222.45      209.99     20.25 o 
  14   4  12      458.38      494.55     26.14 o 
  15   4  12      150.42      176.37     20.23 o 
  16   4  12      533.93      530.76     28.25 o 
  17   4  12      102.29       75.11     17.89 o 
  18   4  12       69.07       66.31     17.76 o 
  19   4  12       42.33       61.19     17.72 o 
  20   4  12       91.87      100.55     19.65 o 
  21   4  12       79.06       40.38     17.76 o 
  22   4  12      112.30       67.31     18.46 o 
  23   4  12        6.28      -14.59     15.48 o 
  24   4  12        2.52      -18.98     15.10 o 
  25   4  12       84.36       78.12     18.77 o 
  26   4  12        1.13        4.92     16.29 o 
  27   4  12       63.52       89.38     19.18 o 
   1   5  12     1283.04     1378.51     44.10 o 
   2   5  12      423.70      464.76     35.89 o 
   3   5  12      621.06      627.00     41.30 o 
   4   5  12       33.89       27.96     19.13 o 
   5   5  12      155.05      130.93     18.52 o 
   6   5  12      319.55      328.35     22.05 o 
   7   5  12       14.30       27.41     15.44 o 
   8   5  12       69.12       17.73     15.39 o 
   9   5  12       31.41       20.53     15.32 o 
  10   5  12      115.68      103.89     17.30 o 
  11   5  12      116.65      110.05     24.20 o 
  12   5  12        1.25       -4.93     14.33 o 
  13   5  12      101.76      104.87     17.81 o 
  14   5  12       13.17       25.38     15.62 o 
  15   5  12      587.89      611.69     28.04 o 
  16   5  12       19.27       15.68     15.66 o 
  17   5  12      763.29      735.37     45.18 o 
  18   5  12      234.92      224.17     22.89 o 
  19   5  12     1355.99     1384.35     40.44 o 
  20   5  12        4.35       40.63     17.16 o 
  21   5  12      582.95      500.01     27.56 o 
  22   5  12      364.37      354.77     34.15 o 
  23   5  12      179.22      203.21     21.11 o 
  24   5  12       40.54       15.87     16.65 o 
   0   6  12     1550.67     1545.38     64.87 o 
   1   6  12       26.19       39.31     21.54 o 
   2   6  12      600.73      590.00     27.06 o 
   3   6  12      190.33      192.95     24.00 o 
   4   6  12      331.36      295.83     24.36 o 
   5   6  12        0.15      -18.29     13.80 o 
   6   6  12      150.44       85.55     16.34 o 
   7   6  12       90.09       70.60     16.21 o 
   8   6  12       77.57       64.17     16.27 o 
   9   6  12        1.12        4.00     14.28 o 
  10   6  12       17.29       34.42     14.94 o 
  11   6  12      128.04      120.21     17.57 o 
  12   6  12       52.91       46.82     16.01 o 
  13   6  12      194.95      251.99     22.81 o 
  14   6  12      840.46      847.72     40.93 o 
  15   6  12       43.92       54.42     16.76 o 
  16   6  12     1146.09     1232.34     46.50 o 
  17   6  12       54.23       42.04     16.52 o 
  18   6  12      485.55      460.64     25.82 o 
  19   6  12      112.74       63.42     18.89 o 
  20   6  12      399.25      354.45     25.42 o 
  21   6  12        1.35       -4.70     15.34 o 
   1   7  12      895.14     1006.82     73.73 o 
   2   7  12      144.94      158.92     26.63 o 
   3   7  12      399.64      350.77     22.29 o 
   4   7  12        0.05        1.69     14.61 o 
   5   7  12       75.93       52.94     16.20 o 
   6   7  12        0.09      -22.04     13.99 o 
   7   7  12        4.46      -26.73     13.36 o 
   8   7  12      166.95      175.08     18.23 o 
   9   7  12       33.96       -3.79     14.08 o 
  10   7  12        2.77       -6.38     14.28 o 
  11   7  12       64.39       53.64     15.99 o 
  12   7  12      177.29      167.76     18.45 o 
  13   7  12      113.69       91.16     17.09 o 
  14   7  12      211.17      204.74     19.64 o 
  15   7  12      308.61      314.32     26.86 o 
  16   7  12      139.04      148.14     18.79 o 
  17   7  12      654.00      608.43     32.75 o 
   0   8  12      837.85      965.37     98.47 o 
   1   8  12       53.60       52.30     17.32 o 
   2   8  12      595.57      653.31     26.37 o 
   3   8  12       19.37       16.69     17.28 o 
   4   8  12      230.22      242.39     20.06 o 
   5   8  12       46.88       71.19     16.03 o 
   6   8  12      219.20      164.56     18.10 o 
   7   8  12       47.58       24.59     14.82 o 
   8   8  12       20.23      -10.94     14.03 o 
   9   8  12        5.81       25.00     14.79 o 
  10   8  12       10.31       25.97     14.83 o 
   1   1  13      561.80      547.42     21.93 o 
   2   1  13      172.39      212.66     16.89 o 
   3   1  13       10.04       12.78     12.83 o 
   4   1  13        0.44       -3.79     12.20 o 
   5   1  13      162.43      147.07     15.87 o 
   6   1  13      273.19      224.94     17.28 o 
   7   1  13       36.33       45.72     13.61 o 
   8   1  13        1.29       11.98     12.80 o 
   9   1  13        1.39      -21.67     12.65 o 
  10   1  13        7.88        5.00     13.54 o 
  11   1  13       16.91       -9.18     13.39 o 
  12   1  13      163.83      188.52     23.23 o 
  13   1  13      257.28      226.01     18.70 o 
  14   1  13        0.13       26.16     14.57 o 
  15   1  13      470.99      474.32     22.98 o 
  16   1  13       72.89       71.62     16.44 o 
  17   1  13       78.30       51.06     15.82 o 
  18   1  13       15.90       -6.56     14.68 o 
  19   1  13        3.36        7.32     14.92 o 
  20   1  13       42.57       25.79     15.49 o 
  21   1  13       57.34       41.87     16.06 o 
  22   1  13      113.15      108.32     17.42 o 
   0   2  13     1254.38     1329.69     44.14 o 
   1   2  13        4.29       42.71     13.44 o 
   2   2  13      790.25      780.41     24.96 o 
   3   2  13      216.83      217.64     16.98 o 
   4   2  13       58.22       34.62     13.43 o 
   5   2  13        1.57       18.99     13.09 o 
   6   2  13      245.27      195.97     16.88 o 
   7   2  13        9.31        7.27     13.55 o 
   8   2  13       88.67       80.53     15.56 o 
   9   2  13      219.14      260.92     19.15 o 
  10   2  13      359.26      316.56     20.19 o 
  11   2  13      162.70      151.82     17.30 o 
  12   2  13       62.41       70.45     15.42 o 
  13   2  13      202.45      186.12     22.95 o 
  14   2  13      186.04      140.57     17.02 o 
  15   2  13       63.85       86.13     17.30 o 
  16   2  13      456.52      439.98     26.07 o 
  17   2  13       80.81       74.80     15.67 o 
  18   2  13       99.78       60.52     17.50 o 
  19   2  13      122.54      111.34     18.66 o 
  20   2  13        3.51       15.28     16.33 o 
  21   2  13       40.56       45.02     17.02 o 
   1   3  13      604.28      606.49     23.80 o 
   2   3  13      250.07      262.69     20.65 o 
   3   3  13      256.70      271.35     20.64 o 
   4   3  13       24.04       21.73     14.56 o 
   5   3  13       54.59       36.08     16.98 o 
   6   3  13      175.56      205.84     23.73 o 
   7   3  13      388.36      425.91     36.55 o 
   8   3  13       15.52       34.59     18.52 o 
   9   3  13      454.56      468.33     32.99 o 
  10   3  13       47.00       29.95     18.32 o 
  11   3  13      246.57      221.24     23.56 o 
  12   3  13       21.01        8.11     16.95 o 
  13   3  13      102.16       77.52     19.07 o 
  14   3  13       53.79       41.79     19.70 o 
  15   3  13      391.06      327.66     25.17 o 
  16   3  13       61.66       39.59     18.05 o 
  17   3  13      590.56      581.64     30.36 o 
  18   3  13      281.33      338.04     25.93 o 
  19   3  13      129.01       75.95     20.34 o 
  20   3  13       48.75       23.54     18.64 o 
   0   4  13      101.77       81.03     24.52 o 
   1   4  13        1.95       13.12     15.08 o 
   2   4  13      175.14      158.65     19.92 o 
   3   4  13        6.95        7.33     14.95 o 
   4   4  13       25.83       31.81     17.51 o 
   5   4  13        5.48       -7.14     16.08 o 
   6   4  13      176.44      134.40     20.52 o 
   7   4  13       34.89       30.76     17.46 o 
   8   4  13      353.78      325.83     25.07 o 
   9   4  13       13.78      -21.36     16.13 o 
  10   4  13      210.51      208.45     23.14 o 
  11   4  13        0.69       -2.61     16.28 o 
  12   4  13      165.77      133.82     29.44 o 
  13   4  13       19.84       29.03     17.29 o 
  14   4  13      677.48      693.25     38.99 o 
  15   4  13       66.39       50.55     18.27 o 
  16   4  13      472.03      441.10     34.98 o 
  17   4  13       11.97       32.73     18.06 o 
   1   5  13      233.24      255.91     20.86 o 
   2   5  13        6.41        6.47     15.13 o 
   3   5  13      150.19      102.33     28.16 o 
   4   5  13        1.29      -12.10     16.08 o 
   5   5  13      110.19       52.81     18.16 o 
   6   5  13        1.26       -8.95     16.30 o 
   7   5  13      131.04      102.29     24.84 o 
   8   5  13       42.04       26.39     17.02 o 
   9   5  13       37.35       36.38     17.51 o 
  10   5  13        0.15       -0.30     15.98 o 
  11   5  13        3.66        5.04     15.87 o 
  12   5  13        0.93       -3.81     16.08 o 
  13   5  13       41.27       39.96     17.21 o 
   0   6  13      579.74      494.05     34.81 o 
   1   6  13        0.97       24.16     15.02 o 
   2   6  13      256.01      271.57     36.65 o 
   3   6  13        0.02       -3.14     15.55 o 
   4   6  13       90.28       78.51     18.21 o 
   5   6  13        1.89       -9.55     15.64 o 
   6   6  13        0.48      -10.07     15.53 o 
   7   6  13        4.69      -13.19     15.77 o 
   0   0  14      443.60      389.12     91.37 o 
   1   0  14       28.90       29.75     22.46 o 
   2   0  14      410.75      372.33     34.03 o 
   3   0  14      185.19      179.08     27.94 o 
   4   0  14        5.32      -14.08     20.96 o 
   5   0  14      139.48      177.42     28.65 o 
   6   0  14       87.32       56.16     24.08 o 
   7   0  14      329.70      309.69     32.77 o 
   8   0  14      609.31      588.63     52.00 o 
   1   1  14      230.96      178.93     17.67 o 
   2   1  14       10.68       -4.03     13.59 o 
   3   1  14       16.37       15.04     14.13 o 
   4   1  14       50.60       34.98     14.70 o 
   5   1  14       58.29       43.87     14.98 o 
   6   1  14      203.10      243.02     21.75 o 
   7   1  14      881.24      869.33     27.95 o 
   0   2  14        3.64       13.92     19.86 o 
   1   2  14       30.39        9.62     14.31 o 
   2   2  14        6.23      -15.38     13.74 o 
   3   2  14       18.13       10.06     14.14 o 
                                                 
